# Supplementary material for: Increased spatial coupling of integrin and collagen IV in the immunoresistant clear-cell renal-cell carcinoma tumor microenvironment
Source: Genome Biol. 2024 Dec 5;25:308. doi: 10.1186/s13059-024-03435-z (PMC11622564; doi:10.1186/s13059-024-03435-z)
Supplement: Supplementary file 2 — Additional File 2. Tables S1, S2, S3, S4, S5, S6, S7, S8, S9, S10, S11, S12, S13, S14, S15, S16, S17: Table S1. Number of Cells That Passed Quality Control on Primary Tumor FOV. Abbreviation: FOV, fields of view; Table S2. Differentially Expressed Genes Identified From Subclustering InSituType-Assigned T Cells and Mononucleic Phagocytes; Table S3. Differential Gene Expression Using FindMarkers Between Malignant Proximal Tubule and Normal Proximal Tubule Cells. These cells were used for LASSO regression and genes selected by LASSO for final model. Abbreviation: LASSO, least absolute shrinkage and selection operator; Table S4. Abundance Differences for Cell Phenotypes in the Tumor and Stromal FOV of the Cohorts. Positive estimate indicates lower abundance in IO-naïve nonsarcomatoid. Abbreviations: FOV, fields of view; IO, immunotherapy; Table S5. Association of Ripley’s K Between Cohorts in Tumor and Stromal FOV Tissue at a Radius of 150 px (27 µm). Negative-estimate values indicate lower clustering in IO-naïve nonsarcomatoid samples. Abbreviations: FOV, fields of view; IO, immunotherapy; Table S6. Differential Gene Expression of Primary ccRCC Tumor and Stroma Samples Between Cohorts. Abbreviation: ccRCC, clear-cell renal-cell carcinoma; Table S7. Differential Gene Expression for Each Cell Phenotype in Primary-Tumor FOV Between Pre- and Post-IO. Abbreviations: FOV, fields of view; IO, immunotherapy; Table S8. Differential Gene Expression for Each Phenotype on Primary Tumor FOV Before Undergoing IO With and Without Sarcomatoid Features. Abbreviations: FOV, fields of view; IO, immunotherapy; Table S9. Differential Gene Expression in Stromal FOV, Between Pre- and Post-IO Primary Samples. Abbreviations: FOV, fields of view; IO, immunotherapy; Table S10. Differential Gene Expression for Each Phenotype on Primary Stromal FOV Before Undergoing IO With and Without Sarcomatoid Features. Abbreviations: FOV, fields of view; IO, immunotherapy; Table S2. Results of the Spatial Enr [file 13059_2024_3435_MOESM2_ESM.xlsx]

## Sheet: Table S1
Table S1: Number of cells that passed QC on primary tumor FOVs.
Slide_name	fov	Histology	Sarcomatoid	IT.Treatment.before.collection	cells
RCC3	1	clear cell	No	None	4501
RCC3	2	clear cell	No	None	3604
RCC3	3	clear cell	No	None	4592
RCC3	4	clear cell	No	None	1292
RCC3	5	clear cell	No	None	5735
RCC3	6	clear cell	No	None	1508
RCC3	7	clear cell	Yes	None	2187
RCC3	8	clear cell	Yes	None	2123
RCC3	9	clear cell	No	None	3738
RCC3	10	clear cell	No	None	3432
RCC3	11	clear cell	Yes	None	2938
RCC3	12	clear cell	Yes	None	5063
RCC3	13	clear cell	Yes	None	5092
RCC3	14	clear cell	Yes	None	2872
RCC3	15	clear cell	Yes	None	3452
RCC3	16	clear cell	Yes	None	1979
RCC4	1	clear cell	No	Ipi + Nivo	2471
RCC4	2	clear cell	No	Ipi + Nivo	2999
RCC4	3	clear cell	Yes	Ipi + Nivo	3227
RCC4	4	clear cell	Yes	Ipi + Nivo	2665
RCC4	5	clear cell	Yes	Pembrolizumab and Axitnib	4060
RCC4	6	clear cell	Yes	Pembrolizumab and Axitnib	4930
RCC4	7	clear cell	No	Pembrolizumab and Axitnib	3426
RCC4	8	clear cell	No	Pembrolizumab and Axitnib	6090
RCC4	17	clear cell	No	Pembrolizumab and Axitnib	1137
RCC4	18	clear cell	No	Pembrolizumab and Axitnib	2608
RCC5	1	clear cell	No	Pembrolizumab and Axitnib	4344
RCC5	2	clear cell	No	Pembrolizumab and Axitnib	3122
RCC5	4	clear cell	No	None	930
RCC5	5	clear cell	No	None	2754
RCC5	6	clear cell	No	None	2329
RCC5	7	clear cell	Yes	None	3150
RCC5	8	clear cell	Yes	None	3428
RCC5	9	clear cell	Yes	None	4297
RCC5	10	clear cell	Yes	None	2726
RCC5	11	clear cell	Yes	None	2539
RCC5	12	clear cell	Yes	None	1709
RCC5	15	clear cell	No	None	1907
RCC5	16	clear cell	No	None	1615
RCC5	18	clear cell	No	None	1457

## Sheet: Table S2
Table S2: Differentially expressed genes identified from subclustering InSituType-assigned T cells and mononucleic phagocytes.
gene	cluster	p_val	avg_log2FC	pct.1	pct.2	p_val_adj	Subcluster	Curated ID
TAGLN	0	1.21679e-46	-0.261292	0.217	0.296	1.16691e-43	T cells	CD8 T cell
IGHM	0	6.7987e-68	-0.259251	0.068	0.141	6.51995e-65	T cells	CD8 T cell
CD24	0	2.1376e-91	0.26595	0.185	0.094	2.04995e-88	T cells	CD8 T cell
CCL21	0	4.42014e-100	-0.333935	0.088	0.186	4.23892e-97	T cells	CD8 T cell
HLA-C	0	1.68441e-127	0.250149	0.894	0.835	1.61535e-124	T cells	CD8 T cell
HLA-B	0	1.33521e-128	0.253568	0.879	0.813	1.28047e-125	T cells	CD8 T cell
LTB	0	1.50561e-137	-0.345762	0.153	0.287	1.44388e-134	T cells	CD8 T cell
HLA-DRA	0	2.62753e-140	0.254885	0.364	0.212	2.51981e-137	T cells	CD8 T cell
KLRB1	0	1.80324e-145	-0.29698	0.066	0.185	1.7293e-142	T cells	CD8 T cell
SELL	0	5.65088e-153	-0.254464	0.051	0.167	5.4192e-150	T cells	CD8 T cell
HLA-A	0	4.4514e-159	0.273023	0.946	0.906	4.2689e-156	T cells	CD8 T cell
HLA-DQA1	0	3.30556e-166	0.277204	0.327	0.172	3.17003e-163	T cells	CD8 T cell
HLA-DPB1	0	4.22402e-191	0.299162	0.387	0.209	4.05084e-188	T cells	CD8 T cell
HLA-DRB1	0	2.99647e-234	0.361301	0.441	0.236	2.87362e-231	T cells	CD8 T cell
HLA-DPA1	0	2.82676e-259	0.414937	0.509	0.289	2.71086e-256	T cells	CD8 T cell
CST7	0	2.65518e-275	0.316814	0.331	0.137	2.54632e-272	T cells	CD8 T cell
CD74	0	6.40043e-297	0.486852	0.869	0.771	6.13802e-294	T cells	CD8 T cell
CCL5	0	0	1.37654	0.889	0.385	0	T cells	CD8 T cell
CD8A	0	0	0.7602	0.548	0.139	0	T cells	CD8 T cell
GZMK	0	0	0.701951	0.545	0.188	0	T cells	CD8 T cell
KLRK1	0	0	0.683689	0.54	0.174	0	T cells	CD8 T cell
NKG7	0	0	0.467594	0.381	0.118	0	T cells	CD8 T cell
GZMA	0	0	0.446184	0.43	0.165	0	T cells	CD8 T cell
IL7R	0	0	-0.781699	0.116	0.394	0	T cells	CD8 T cell
CD74	1	4.48169e-52	-0.272601	0.812	0.807	4.29794e-49	T cells	Regulatory T cell
HLA-DPA1	1	1.52253e-93	-0.269906	0.214	0.404	1.46011e-90	T cells	Regulatory T cell
ITK	1	1.42743e-94	-0.261586	0.102	0.248	1.3689e-91	T cells	Regulatory T cell
ETS1	1	3.9683e-97	-0.25312	0.373	0.597	3.80559e-94	T cells	Regulatory T cell
CD69	1	2.8307e-112	-0.345416	0.121	0.291	2.71464e-109	T cells	Regulatory T cell
NKG7	1	2.77375e-112	-0.265292	0.08	0.245	2.66003e-109	T cells	Regulatory T cell
IL2RG	1	8.4525e-117	-0.326298	0.214	0.417	8.10595e-114	T cells	Regulatory T cell
IL7R	1	3.12875e-165	-0.60792	0.123	0.325	3.00047e-162	T cells	Regulatory T cell
GZMA	1	5.74846e-170	-0.39733	0.088	0.301	5.51277e-167	T cells	Regulatory T cell
CCL4	1	1.24655e-179	-0.522648	0.073	0.285	1.19544e-176	T cells	Regulatory T cell
B2M	1	1.21367e-198	-0.383908	0.979	0.992	1.16391e-195	T cells	Regulatory T cell
CD8A	1	5.12298e-227	-0.522421	0.082	0.336	4.91294e-224	T cells	Regulatory T cell
GZMK	1	3.69292e-228	-0.543512	0.107	0.367	3.54151e-225	T cells	Regulatory T cell
KLRK1	1	1.161e-258	-0.601549	0.083	0.358	1.1134e-255	T cells	Regulatory T cell
CCL5	1	0	-1.12266	0.265	0.638	0	T cells	Regulatory T cell
GNLY	2	8.36782e-32	-0.262514	0.067	0.135	8.02474e-29	T cells	Naïve B cell
IGFBP7	2	2.85125e-38	0.275387	0.499	0.411	2.73434e-35	T cells	Naïve B cell
NEAT1	2	8.79936e-39	0.27159	0.726	0.683	8.43859e-36	T cells	Naïve B cell
HLA-DPA1	2	1.4528e-39	-0.261606	0.282	0.388	1.39323e-36	T cells	Naïve B cell
FYB1	2	5.21015e-51	0.268309	0.452	0.341	4.99653e-48	T cells	Naïve B cell
SPP1	2	3.02401e-51	-0.261377	0.04	0.124	2.90003e-48	T cells	Naïve B cell
AZU1	2	1.37786e-54	-0.257971	0.172	0.297	1.32137e-51	T cells	Naïve B cell
CD24	2	1.29778e-55	-0.29634	0.049	0.142	1.24457e-52	T cells	Naïve B cell
HLA-DRB1	2	4.52569e-57	-0.286978	0.206	0.333	4.34014e-54	T cells	Naïve B cell
ETS1	2	7.42478e-60	0.281956	0.654	0.541	7.12037e-57	T cells	Naïve B cell
RPL22	2	2.01043e-65	0.276551	0.545	0.408	1.928e-62	T cells	Naïve B cell
DUSP2	2	3.64719e-66	-0.287973	0.119	0.244	3.49766e-63	T cells	Naïve B cell
SQSTM1	2	9.43741e-68	0.259296	0.319	0.197	9.05048e-65	T cells	Naïve B cell
IFITM1	2	2.80442e-71	0.279376	0.486	0.343	2.68944e-68	T cells	Naïve B cell
PTPRC	2	1.05676e-72	0.336439	0.519	0.39	1.01344e-69	T cells	Naïve B cell
HLA-A	2	2.22906e-74	-0.279699	0.881	0.928	2.13767e-71	T cells	Naïve B cell
RPL34	2	5.78664e-91	0.345295	0.703	0.564	5.54939e-88	T cells	Naïve B cell
CTNNB1	2	2.62905e-91	0.299617	0.339	0.197	2.52126e-88	T cells	Naïve B cell
IL6ST	2	8.06083e-92	0.3059	0.366	0.216	7.73033e-89	T cells	Naïve B cell
CALD1	2	1.92458e-94	0.330076	0.309	0.168	1.84567e-91	T cells	Naïve B cell
CCL4L2	2	9.58105e-105	-0.324497	0.048	0.196	9.18823e-102	T cells	Naïve B cell
HLA-C	2	2.8932e-112	-0.35532	0.763	0.874	2.77458e-109	T cells	Naïve B cell
HIF1A	2	6.85952e-113	0.260572	0.259	0.12	6.57828e-110	T cells	Naïve B cell
HLA-B	2	3.48384e-113	-0.355059	0.729	0.858	3.341e-110	T cells	Naïve B cell
B2M	2	2.84777e-126	0.302044	0.996	0.989	2.73101e-123	T cells	Naïve B cell
IL2RG	2	4.81277e-132	0.459215	0.53	0.355	4.61545e-129	T cells	Naïve B cell
CD37	2	1.08085e-155	0.353188	0.346	0.165	1.03654e-152	T cells	Naïve B cell
NKG7	2	5.40036e-162	-0.396466	0.047	0.248	5.17895e-159	T cells	Naïve B cell
GZMK	2	9.38246e-163	-0.497773	0.135	0.356	8.99778e-160	T cells	Naïve B cell
GZMA	2	2.32629e-184	-0.443422	0.071	0.3	2.23091e-181	T cells	Naïve B cell
LUM	2	4.26215e-185	0.31324	0.225	0.072	4.08741e-182	T cells	Naïve B cell
TAGLN	2	3.23746e-198	0.618944	0.458	0.231	3.10472e-195	T cells	Naïve B cell
CD8A	2	1.82053e-218	-0.544926	0.075	0.332	1.74589e-215	T cells	Naïve B cell
CCL4	2	1.40495e-218	-0.586339	0.041	0.286	1.34735e-215	T cells	Naïve B cell
MYL9	2	1.8544e-222	0.41181	0.296	0.104	1.77837e-219	T cells	Naïve B cell
KLRK1	2	6.81387e-248	-0.616055	0.075	0.354	6.5345e-245	T cells	Naïve B cell
IGKC	2	2.22232e-279	0.565828	0.472	0.2	2.13121e-276	T cells	Naïve B cell
CCL21	2	0	0.946311	0.45	0.093	0	T cells	Naïve B cell
CCL19	2	0	0.779256	0.357	0.067	0	T cells	Naïve B cell
IGHM	2	0	0.72144	0.322	0.075	0	T cells	Naïve B cell
LTB	2	0	0.690552	0.494	0.189	0	T cells	Naïve B cell
SELL	2	0	0.606475	0.366	0.079	0	T cells	Naïve B cell
CCL5	2	0	-1.18985	0.236	0.636	0	T cells	Naïve B cell
HLA-DRB1	3	3.08543e-38	-0.259018	0.227	0.328	2.95893e-35	T cells	Naïve T cell
CCL4L2	3	1.92816e-59	-0.268095	0.078	0.189	1.84911e-56	T cells	Naïve T cell
KLRK1	3	1.66719e-82	-0.32618	0.171	0.335	1.59884e-79	T cells	Naïve T cell
CCL5	3	9.63726e-83	-0.565715	0.493	0.588	9.24213e-80	T cells	Naïve T cell
CD8A	3	3.06193e-96	-0.368085	0.147	0.317	2.93639e-93	T cells	Naïve T cell
KLRB1	3	2.8361e-97	0.278507	0.255	0.121	2.71982e-94	T cells	Naïve T cell
CD52	3	2.34603e-101	0.337963	0.552	0.37	2.24985e-98	T cells	Naïve T cell
S100A4	3	4.65656e-102	0.297762	0.406	0.235	4.46564e-99	T cells	Naïve T cell
CCL4	3	1.73324e-102	-0.444957	0.106	0.273	1.66217e-99	T cells	Naïve T cell
NKG7	3	9.13752e-111	-0.346893	0.074	0.241	8.76288e-108	T cells	Naïve T cell
CD74	3	2.79325e-117	-0.457353	0.695	0.828	2.67873e-114	T cells	Naïve T cell
BTG1	3	9.52722e-131	0.406804	0.682	0.485	9.13661e-128	T cells	Naïve T cell
STAT4	3	6.41386e-159	0.332669	0.384	0.185	6.15089e-156	T cells	Naïve T cell
CD69	3	7.22448e-199	0.462996	0.458	0.227	6.92828e-196	T cells	Naïve T cell
CXCR4	3	5.52985e-237	0.561293	0.655	0.396	5.30313e-234	T cells	Naïve T cell
IL7R	3	0	1.70622	0.978	0.17	0	T cells	Naïve T cell
CCL5	4	9.88353e-07	-0.26613	0.56	0.574	0.000947831	T cells	NK cell
TAGLN	4	5.88403e-09	-0.262133	0.2	0.27	5.64279e-06	T cells	NK cell
RGS1	4	9.15425e-15	-0.257246	0.249	0.351	8.77893e-12	T cells	NK cell
HLA-DPA1	4	6.58982e-18	-0.27003	0.265	0.377	6.31964e-15	T cells	NK cell
IL7R	4	5.63297e-21	-0.424145	0.191	0.295	5.40202e-18	T cells	NK cell
CD74	4	5.8773e-33	-0.382295	0.721	0.813	5.63633e-30	T cells	NK cell
KLRK1	4	2.27152e-35	0.353594	0.459	0.302	2.17839e-32	T cells	NK cell
CD27	4	1.9332e-37	-0.301847	0.096	0.255	1.85393e-34	T cells	NK cell
GZMK	4	9.50141e-45	-0.433033	0.149	0.331	9.11185e-42	T cells	NK cell
FCGR3A	4	1.22338e-45	0.321499	0.28	0.138	1.17322e-42	T cells	NK cell
CD8A	4	7.55838e-51	-0.435384	0.108	0.302	7.24849e-48	T cells	NK cell
IL2RB	4	3.82093e-70	0.360787	0.341	0.157	3.66428e-67	T cells	NK cell
PRF1	4	1.39084e-77	0.322567	0.278	0.107	1.33382e-74	T cells	NK cell
TXK	4	4.78816e-83	0.273145	0.247	0.084	4.59184e-80	T cells	NK cell
CTSW	4	3.66294e-91	0.318904	0.284	0.101	3.51276e-88	T cells	NK cell
GZMB	4	4.32379e-98	0.408585	0.271	0.092	4.14651e-95	T cells	NK cell
NCR1	4	3.53698e-180	0.255155	0.183	0.028	3.39196e-177	T cells	NK cell
GNLY	4	0	1.59097	0.599	0.098	0	T cells	NK cell
KLRB1	4	0	1.1766	0.664	0.111	0	T cells	NK cell
CXCR4	5	1.07923e-13	-0.260448	0.34	0.438	1.03498e-10	T cells	gdT cell
RPL22	5	1.28049e-14	-0.258183	0.333	0.434	1.22798e-11	T cells	gdT cell
RPL34	5	1.89433e-15	-0.27861	0.509	0.59	1.81666e-12	T cells	gdT cell
CCL21	5	7.14794e-16	-0.281625	0.067	0.153	6.85487e-13	T cells	gdT cell
ETS1	5	4.21728e-19	-0.305656	0.467	0.563	4.04437e-16	T cells	gdT cell
BTG1	5	5.67626e-20	-0.289861	0.396	0.52	5.44354e-17	T cells	gdT cell
CD74	5	1.40599e-21	0.270658	0.886	0.804	1.34834e-18	T cells	gdT cell
RPL21	5	3.42135e-23	-0.290364	0.792	0.84	3.28107e-20	T cells	gdT cell
TAGLN	5	1.27963e-23	-0.367685	0.137	0.273	1.22717e-20	T cells	gdT cell
DUSP2	5	1.84937e-54	0.370998	0.411	0.215	1.77354e-51	T cells	gdT cell
TNFRSF9	5	4.25406e-56	0.258761	0.235	0.091	4.07964e-53	T cells	gdT cell
IL7R	5	2.25978e-61	-0.617016	0.072	0.301	2.16713e-58	T cells	gdT cell
CCL3L3	5	1.71382e-167	0.48031	0.305	0.073	1.64355e-164	T cells	gdT cell
CCL3	5	1.84281e-194	0.548944	0.292	0.06	1.76726e-191	T cells	gdT cell
CCL4	5	0	1.96731	0.995	0.211	0	T cells	gdT cell
CCL4L2	5	0	1.33628	0.674	0.148	0	T cells	gdT cell
IL7R	6	8.02352e-12	-0.432934	0.193	0.293	7.69455e-09	T cells	Naïve CD4 T cell
CD74	6	1.64675e-14	-0.31051	0.754	0.81	1.57924e-11	T cells	Naïve CD4 T cell
DUSP2	6	1.28252e-14	-0.281777	0.103	0.228	1.22994e-11	T cells	Naïve CD4 T cell
CCL4L2	6	6.00564e-18	-0.272542	0.048	0.176	5.75941e-15	T cells	Naïve CD4 T cell
CCL4	6	7.53865e-22	-0.420242	0.093	0.253	7.22957e-19	T cells	Naïve CD4 T cell
IL2RG	6	1.26876e-22	-0.344489	0.202	0.387	1.21674e-19	T cells	Naïve CD4 T cell
GZMA	6	2.31222e-24	-0.311888	0.088	0.269	2.21742e-21	T cells	Naïve CD4 T cell
NKG7	6	1.95707e-27	-0.347897	0.046	0.222	1.87683e-24	T cells	Naïve CD4 T cell
GZMK	6	1.05896e-29	-0.432497	0.12	0.328	1.01554e-26	T cells	Naïve CD4 T cell
KLRK1	6	2.07182e-32	-0.476395	0.102	0.317	1.98687e-29	T cells	Naïve CD4 T cell
CD8A	6	2.5328e-35	-0.466298	0.076	0.298	2.42895e-32	T cells	Naïve CD4 T cell
CCL5	6	6.67682e-49	-0.845826	0.327	0.581	6.40307e-46	T cells	Naïve CD4 T cell
ITK	6	6.51515e-133	0.787145	0.55	0.213	6.24803e-130	T cells	Naïve CD4 T cell
CD69	6	7.27972e-151	0.976116	0.619	0.251	6.98125e-148	T cells	Naïve CD4 T cell
CCL5	7	0.0037911	-0.400889	0.652	0.572	1	T cells	Possibly mid-replication cell
IGKC	7	1.3038e-05	-0.324017	0.168	0.244	0.0125035	T cells	Possibly mid-replication cell
CCL21	7	8.49424e-06	-0.266053	0.078	0.15	0.00814597	T cells	Possibly mid-replication cell
AZU1	7	7.9551e-06	-0.282963	0.2	0.279	0.00762894	T cells	Possibly mid-replication cell
IFITM3	7	4.63525e-06	-0.253852	0.191	0.272	0.0044452	T cells	Possibly mid-replication cell
LTB	7	2.32636e-08	-0.278227	0.132	0.239	2.23098e-05	T cells	Possibly mid-replication cell
BGN	7	2.14919e-09	-0.276386	0.078	0.186	2.06107e-06	T cells	Possibly mid-replication cell
CALD1	7	1.18441e-09	-0.303298	0.083	0.192	1.13585e-06	T cells	Possibly mid-replication cell
BTG1	7	3.43827e-11	-0.409343	0.435	0.516	3.2973e-08	T cells	Possibly mid-replication cell
MGP	7	1.31933e-11	-0.346699	0.074	0.197	1.26523e-08	T cells	Possibly mid-replication cell
RPL34	7	8.60514e-13	-0.448561	0.513	0.587	8.25233e-10	T cells	Possibly mid-replication cell
TAGLN	7	6.97292e-19	-0.573946	0.09	0.27	6.68703e-16	T cells	Possibly mid-replication cell
IGFBP7	7	1.19917e-21	-0.531657	0.213	0.429	1.15e-18	T cells	Possibly mid-replication cell
HLA-DPA1	7	1.66782e-22	0.320296	0.608	0.366	1.59944e-19	T cells	Possibly mid-replication cell
IL7R	7	6.03207e-24	-0.607367	0.083	0.294	5.78475e-21	T cells	Possibly mid-replication cell
CSK	7	5.65551e-26	0.255767	0.388	0.187	5.42364e-23	T cells	Possibly mid-replication cell
VIM	7	2.03962e-26	0.368399	0.874	0.75	1.956e-23	T cells	Possibly mid-replication cell
HSP90AA1	7	6.20041e-27	0.329639	0.538	0.3	5.94619e-24	T cells	Possibly mid-replication cell
S100A4	7	7.72097e-28	0.324572	0.491	0.256	7.40441e-25	T cells	Possibly mid-replication cell
RBPJ	7	1.18224e-28	0.310722	0.354	0.159	1.13377e-25	T cells	Possibly mid-replication cell
RAC2	7	3.5944e-30	0.30692	0.446	0.217	3.44703e-27	T cells	Possibly mid-replication cell
CD74	7	3.20433e-30	0.436626	0.924	0.806	3.07295e-27	T cells	Possibly mid-replication cell
HLA-DQB1	7	1.64696e-31	0.31677	0.419	0.194	1.57944e-28	T cells	Possibly mid-replication cell
MALAT1	7	1.14976e-31	-0.470058	0.98	0.994	1.10262e-28	T cells	Possibly mid-replication cell
HLA-DQA1	7	6.81309e-34	0.339204	0.475	0.225	6.53376e-31	T cells	Possibly mid-replication cell
CXCL9	7	2.39677e-35	0.441182	0.294	0.109	2.2985e-32	T cells	Possibly mid-replication cell
CD27	7	2.26982e-38	0.392908	0.507	0.241	2.17676e-35	T cells	Possibly mid-replication cell
HLA-DRB1	7	1.08914e-39	0.375234	0.619	0.307	1.04449e-36	T cells	Possibly mid-replication cell
HLA-DRA	7	8.31256e-40	0.347987	0.556	0.263	7.97175e-37	T cells	Possibly mid-replication cell
LAG3	7	1.94479e-40	0.264889	0.274	0.089	1.86505e-37	T cells	Possibly mid-replication cell
GZMK	7	1.10293e-40	0.41659	0.632	0.316	1.05771e-37	T cells	Possibly mid-replication cell
EIF5A	7	6.12857e-42	0.352406	0.464	0.199	5.8773e-39	T cells	Possibly mid-replication cell
ARHGDIB	7	3.977e-44	0.418519	0.686	0.357	3.81395e-41	T cells	Possibly mid-replication cell
ITM2A	7	1.72852e-44	0.370214	0.469	0.197	1.65765e-41	T cells	Possibly mid-replication cell
IRF4	7	4.94193e-47	0.287331	0.242	0.067	4.73931e-44	T cells	Possibly mid-replication cell
MT2A	7	6.03163e-51	0.379096	0.538	0.222	5.78433e-48	T cells	Possibly mid-replication cell
GZMB	7	6.12564e-55	0.386649	0.321	0.097	5.87449e-52	T cells	Possibly mid-replication cell
CD8A	7	2.26629e-55	0.47836	0.637	0.285	2.17337e-52	T cells	Possibly mid-replication cell
TNFRSF9	7	4.2711e-60	0.372012	0.325	0.094	4.09599e-57	T cells	Possibly mid-replication cell
CASP3	7	7.41897e-62	0.318013	0.323	0.09	7.11479e-59	T cells	Possibly mid-replication cell
EOMES	7	4.59222e-72	0.387537	0.341	0.091	4.40394e-69	T cells	Possibly mid-replication cell
DNMT1	7	1.49647e-72	0.407286	0.401	0.119	1.43511e-69	T cells	Possibly mid-replication cell
CALM2	7	2.9388e-73	0.469311	0.666	0.267	2.8183e-70	T cells	Possibly mid-replication cell
CDKN3	7	5.79801e-90	0.276126	0.233	0.039	5.5603e-87	T cells	Possibly mid-replication cell
CRIP1	7	4.98023e-96	0.454475	0.451	0.121	4.77604e-93	T cells	Possibly mid-replication cell
CALM3	7	4.66031e-100	0.509024	0.592	0.187	4.46924e-97	T cells	Possibly mid-replication cell
GZMA	7	5.23458e-106	0.791806	0.686	0.256	5.01996e-103	T cells	Possibly mid-replication cell
CHEK1	7	2.88772e-107	0.303601	0.253	0.039	2.76933e-104	T cells	Possibly mid-replication cell
DUSP4	7	1.10332e-125	0.750689	0.54	0.146	1.05808e-122	T cells	Possibly mid-replication cell
PCNA	7	1.39099e-133	0.517326	0.386	0.073	1.33396e-130	T cells	Possibly mid-replication cell
COTL1	7	1.30556e-138	0.924449	0.787	0.298	1.25203e-135	T cells	Possibly mid-replication cell
TUBB4B	7	1.13588e-142	0.405052	0.354	0.058	1.08931e-139	T cells	Possibly mid-replication cell
CENPF	7	5.87234e-144	0.302424	0.226	0.024	5.63158e-141	T cells	Possibly mid-replication cell
FABP5	7	1.03158e-144	0.662323	0.496	0.11	9.89288e-142	T cells	Possibly mid-replication cell
UBE2C	7	3.59441e-176	0.43802	0.336	0.044	3.44704e-173	T cells	Possibly mid-replication cell
H2AZ1	7	1.45125e-230	0.847127	0.682	0.142	1.39175e-227	T cells	Possibly mid-replication cell
BIRC5	7	1.0093e-239	0.436662	0.345	0.034	9.67914e-237	T cells	Possibly mid-replication cell
TUBB	7	4.13326e-263	1.15501	0.814	0.197	3.9638e-260	T cells	Possibly mid-replication cell
MKI67	7	5.18435e-277	0.476376	0.381	0.036	4.9718e-274	T cells	Possibly mid-replication cell
EZH2	7	1.4597e-284	0.805774	0.59	0.088	1.39985e-281	T cells	Possibly mid-replication cell
H4C3	7	0	1.95705	0.841	0.161	0	T cells	Possibly mid-replication cell
HMGB2	7	0	1.47372	0.883	0.2	0	T cells	Possibly mid-replication cell
STMN1	7	0	0.992406	0.686	0.063	0	T cells	Possibly mid-replication cell
TOP2A	7	0	0.637069	0.473	0.038	0	T cells	Possibly mid-replication cell
TYMS	7	0	0.631992	0.469	0.039	0	T cells	Possibly mid-replication cell
GPNMB	0	3.52816e-50	-0.412684	0.241	0.288	3.3835e-47	Mononucleic Phagocytes	M2 macrophage (CD163)
FN1	0	5.74137e-64	-0.276528	0.142	0.209	5.50598e-61	Mononucleic Phagocytes	M2 macrophage (CD163)
CXCL10	0	8.95676e-97	-0.354949	0.059	0.128	8.58953e-94	Mononucleic Phagocytes	M2 macrophage (CD163)
S100A6	0	5.91662e-130	-0.266863	0.17	0.28	5.67403e-127	Mononucleic Phagocytes	M2 macrophage (CD163)
LYZ	0	1.25996e-154	-0.562617	0.495	0.563	1.2083e-151	Mononucleic Phagocytes	M2 macrophage (CD163)
NEAT1	0	4.80209e-158	0.265699	0.746	0.661	4.6052e-155	Mononucleic Phagocytes	M2 macrophage (CD163)
IL32	0	7.00723e-174	-0.266932	0.117	0.239	6.71993e-171	Mononucleic Phagocytes	M2 macrophage (CD163)
CXCL9	0	2.08444e-186	-0.57876	0.104	0.222	1.99898e-183	Mononucleic Phagocytes	M2 macrophage (CD163)
VIM	0	1.9894e-217	-0.343126	0.676	0.824	1.90783e-214	Mononucleic Phagocytes	M2 macrophage (CD163)
CD52	0	7.11406e-220	-0.274898	0.075	0.204	6.82239e-217	Mononucleic Phagocytes	M2 macrophage (CD163)
CCL5	0	2.1562e-233	-0.393208	0.089	0.225	2.06779e-230	Mononucleic Phagocytes	M2 macrophage (CD163)
SLC40A1	0	2.48078e-282	0.278061	0.278	0.129	2.37907e-279	Mononucleic Phagocytes	M2 macrophage (CD163)
CLEC7A	0	2.06359e-283	0.298965	0.43	0.251	1.97899e-280	Mononucleic Phagocytes	M2 macrophage (CD163)
HLA-DRA	0	2.68902e-299	0.337369	0.83	0.67	2.57877e-296	Mononucleic Phagocytes	M2 macrophage (CD163)
CD14	0	4.56808e-307	0.303739	0.475	0.276	4.38079e-304	Mononucleic Phagocytes	M2 macrophage (CD163)
SELENOP	0	0	0.872018	0.572	0.266	0	Mononucleic Phagocytes	M2 macrophage (CD163)
C1QC	0	0	0.609669	0.789	0.493	0	Mononucleic Phagocytes	M2 macrophage (CD163)
CD163	0	0	0.59924	0.595	0.288	0	Mononucleic Phagocytes	M2 macrophage (CD163)
C1QA	0	0	0.575815	0.743	0.459	0	Mononucleic Phagocytes	M2 macrophage (CD163)
RGS1	0	0	0.574279	0.594	0.375	0	Mononucleic Phagocytes	M2 macrophage (CD163)
FCGR3A	0	0	0.56939	0.712	0.472	0	Mononucleic Phagocytes	M2 macrophage (CD163)
C1QB	0	0	0.550753	0.761	0.483	0	Mononucleic Phagocytes	M2 macrophage (CD163)
CD74	0	0	0.418696	0.995	0.972	0	Mononucleic Phagocytes	M2 macrophage (CD163)
HLA-DRB1	0	0	0.347332	0.873	0.705	0	Mononucleic Phagocytes	M2 macrophage (CD163)
HLA-DPA1	0	0	0.328638	0.893	0.742	0	Mononucleic Phagocytes	M2 macrophage (CD163)
CIITA	0	0	0.31533	0.406	0.212	0	Mononucleic Phagocytes	M2 macrophage (CD163)
CSF1R	0	0	0.291908	0.344	0.154	0	Mononucleic Phagocytes	M2 macrophage (CD163)
TLR2	0	0	0.268445	0.336	0.164	0	Mononucleic Phagocytes	M2 macrophage (CD163)
AZU1	1	6.4475e-34	0.381969	0.304	0.262	6.18315e-31	Mononucleic Phagocytes	Collecting duct cell
MZT2A	1	1.47047e-38	0.261082	0.908	0.843	1.41018e-35	Mononucleic Phagocytes	Collecting duct cell
NPPC	1	6.67374e-62	0.353262	0.218	0.147	6.40012e-59	Mononucleic Phagocytes	Collecting duct cell
COL9A2	1	5.10442e-79	0.436341	0.294	0.207	4.89514e-76	Mononucleic Phagocytes	Collecting duct cell
CXCL10	1	6.09567e-83	-0.343695	0.036	0.121	5.84575e-80	Mononucleic Phagocytes	Collecting duct cell
CCL5	1	3.29927e-84	-0.259703	0.094	0.202	3.164e-81	Mononucleic Phagocytes	Collecting duct cell
VIM	1	3.37695e-91	0.383281	0.899	0.761	3.23849e-88	Mononucleic Phagocytes	Collecting duct cell
ITGAX	1	1.11405e-164	-0.269244	0.06	0.213	1.06837e-161	Mononucleic Phagocytes	Collecting duct cell
HLA-DQB1	1	2.43445e-171	-0.291546	0.296	0.529	2.33463e-168	Mononucleic Phagocytes	Collecting duct cell
HLA-DRB5	1	1.63352e-176	-0.254991	0.215	0.442	1.56655e-173	Mononucleic Phagocytes	Collecting duct cell
HLA-DRB1	1	2.80619e-177	-0.266498	0.52	0.793	2.69114e-174	Mononucleic Phagocytes	Collecting duct cell
CXCL9	1	3.59545e-178	-0.598792	0.055	0.211	3.44804e-175	Mononucleic Phagocytes	Collecting duct cell
TLR2	1	1.05192e-179	-0.276012	0.07	0.238	1.00879e-176	Mononucleic Phagocytes	Collecting duct cell
CD14	1	2.34904e-182	-0.295692	0.158	0.363	2.25273e-179	Mononucleic Phagocytes	Collecting duct cell
HLA-DQA1	1	1.03258e-184	-0.291552	0.346	0.6	9.90247e-182	Mononucleic Phagocytes	Collecting duct cell
RGS2	1	2.24728e-185	-0.36195	0.095	0.276	2.15514e-182	Mononucleic Phagocytes	Collecting duct cell
SELENOP	1	1.51117e-188	-0.510112	0.183	0.383	1.44921e-185	Mononucleic Phagocytes	Collecting duct cell
MS4A4A	1	3.73653e-191	-0.277035	0.048	0.212	3.58333e-188	Mononucleic Phagocytes	Collecting duct cell
GPX1	1	9.40361e-193	-0.257153	0.294	0.553	9.01806e-190	Mononucleic Phagocytes	Collecting duct cell
HLA-DPA1	1	3.96326e-195	-0.325307	0.562	0.823	3.80077e-192	Mononucleic Phagocytes	Collecting duct cell
CSF1R	1	3.32672e-195	-0.277365	0.061	0.234	3.19033e-192	Mononucleic Phagocytes	Collecting duct cell
FCGR3A	1	1.23598e-196	-0.378957	0.33	0.577	1.1853e-193	Mononucleic Phagocytes	Collecting duct cell
B2M	1	2.84793e-203	-0.325445	0.968	0.976	2.73116e-200	Mononucleic Phagocytes	Collecting duct cell
CIITA	1	2.30077e-205	-0.335895	0.1	0.296	2.20644e-202	Mononucleic Phagocytes	Collecting duct cell
CLEC7A	1	2.81385e-213	-0.305482	0.12	0.333	2.69849e-210	Mononucleic Phagocytes	Collecting duct cell
CD68	1	6.5685e-214	-0.333011	0.353	0.616	6.29919e-211	Mononucleic Phagocytes	Collecting duct cell
HLA-DPB1	1	4.2639e-217	-0.352436	0.406	0.68	4.08908e-214	Mononucleic Phagocytes	Collecting duct cell
ITGB2	1	2.46731e-217	-0.286741	0.158	0.388	2.36615e-214	Mononucleic Phagocytes	Collecting duct cell
FCER1G	1	3.97316e-230	-0.302089	0.192	0.443	3.81026e-227	Mononucleic Phagocytes	Collecting duct cell
CD74	1	9.29451e-234	-0.349941	0.968	0.98	8.91344e-231	Mononucleic Phagocytes	Collecting duct cell
C1QA	1	5.75392e-234	-0.363372	0.311	0.58	5.518e-231	Mononucleic Phagocytes	Collecting duct cell
SRGN	1	8.59978e-237	-0.344817	0.333	0.617	8.24719e-234	Mononucleic Phagocytes	Collecting duct cell
GLUL	1	4.35703e-243	-0.444537	0.211	0.46	4.17839e-240	Mononucleic Phagocytes	Collecting duct cell
HLA-DRA	1	1.41724e-246	-0.378637	0.468	0.758	1.35914e-243	Mononucleic Phagocytes	Collecting duct cell
GPNMB	1	1.00093e-256	-0.608603	0.091	0.306	9.59889e-254	Mononucleic Phagocytes	Collecting duct cell
PSAP	1	1.20196e-264	-0.451874	0.343	0.628	1.15268e-261	Mononucleic Phagocytes	Collecting duct cell
SAT1	1	0	-0.449432	0.226	0.521	0	Mononucleic Phagocytes	Collecting duct cell
C1QB	1	0	-0.501232	0.307	0.606	0	Mononucleic Phagocytes	Collecting duct cell
C1QC	1	0	-0.546359	0.31	0.623	0	Mononucleic Phagocytes	Collecting duct cell
RGS1	1	0	-0.644158	0.181	0.482	0	Mononucleic Phagocytes	Collecting duct cell
CD163	1	0	-0.667266	0.114	0.421	0	Mononucleic Phagocytes	Collecting duct cell
LYZ	1	0	-0.738668	0.296	0.586	0	Mononucleic Phagocytes	Collecting duct cell
CXCL9	2	4.94954e-05	-0.288779	0.226	0.183	0.0474661	Mononucleic Phagocytes	Regulatory T cell
SELENOP	2	1.10128e-21	-0.282826	0.311	0.36	1.05613e-18	Mononucleic Phagocytes	Regulatory T cell
HLA-DQB1	2	6.70319e-34	-0.252526	0.447	0.502	6.42836e-31	Mononucleic Phagocytes	Regulatory T cell
CD68	2	1.345e-35	-0.265784	0.543	0.582	1.28986e-32	Mononucleic Phagocytes	Regulatory T cell
GLUL	2	2.1862e-37	-0.285172	0.36	0.432	2.09656e-34	Mononucleic Phagocytes	Regulatory T cell
C1QB	2	7.66655e-40	-0.290115	0.528	0.567	7.35222e-37	Mononucleic Phagocytes	Regulatory T cell
C1QA	2	7.42382e-42	-0.282652	0.487	0.548	7.11945e-39	Mononucleic Phagocytes	Regulatory T cell
FCGR3A	2	2.76829e-47	-0.327729	0.494	0.547	2.65479e-44	Mononucleic Phagocytes	Regulatory T cell
C1QC	2	1.27863e-49	-0.298869	0.537	0.583	1.22621e-46	Mononucleic Phagocytes	Regulatory T cell
HLA-DPA1	2	4.96673e-56	-0.273391	0.79	0.785	4.76309e-53	Mononucleic Phagocytes	Regulatory T cell
LYZ	2	1.97657e-56	-0.471679	0.489	0.551	1.89553e-53	Mononucleic Phagocytes	Regulatory T cell
SAT1	2	1.35546e-59	-0.296076	0.399	0.489	1.29989e-56	Mononucleic Phagocytes	Regulatory T cell
PSAP	2	3.11872e-82	-0.395601	0.501	0.598	2.99085e-79	Mononucleic Phagocytes	Regulatory T cell
CD14	2	3.22408e-97	-0.333606	0.209	0.35	3.09189e-94	Mononucleic Phagocytes	Regulatory T cell
FOS	2	6.20985e-98	-0.326058	0.095	0.224	5.95525e-95	Mononucleic Phagocytes	Regulatory T cell
HLA-DRA	2	1.54785e-98	-0.360518	0.68	0.721	1.48438e-95	Mononucleic Phagocytes	Regulatory T cell
HLA-C	2	1.98532e-114	0.253584	0.904	0.83	1.90392e-111	Mononucleic Phagocytes	Regulatory T cell
TLR2	2	6.79535e-123	-0.266624	0.083	0.231	6.51674e-120	Mononucleic Phagocytes	Regulatory T cell
RPL37	2	2.42765e-124	0.253231	0.609	0.424	2.32812e-121	Mononucleic Phagocytes	Regulatory T cell
HLA-B	2	1.76512e-126	0.27028	0.907	0.819	1.69275e-123	Mononucleic Phagocytes	Regulatory T cell
NEAT1	2	1.62557e-136	-0.431245	0.553	0.703	1.55892e-133	Mononucleic Phagocytes	Regulatory T cell
CIITA	2	5.18266e-139	-0.341393	0.119	0.287	4.97017e-136	Mononucleic Phagocytes	Regulatory T cell
CLEC7A	2	8.3361e-142	-0.353477	0.15	0.322	7.99432e-139	Mononucleic Phagocytes	Regulatory T cell
RPL34	2	4.79962e-143	0.3066	0.61	0.418	4.60284e-140	Mononucleic Phagocytes	Regulatory T cell
ARHGDIB	2	3.00492e-153	0.27805	0.459	0.275	2.88172e-150	Mononucleic Phagocytes	Regulatory T cell
CD163	2	4.56729e-163	-0.508139	0.215	0.398	4.38004e-160	Mononucleic Phagocytes	Regulatory T cell
CXCR4	2	7.9381e-167	0.29055	0.396	0.216	7.61264e-164	Mononucleic Phagocytes	Regulatory T cell
HLA-A	2	4.74208e-179	0.313153	0.949	0.879	4.54765e-176	Mononucleic Phagocytes	Regulatory T cell
HLA-DRB1	2	1.77918e-182	-0.483963	0.684	0.762	1.70623e-179	Mononucleic Phagocytes	Regulatory T cell
CD74	2	9.10422e-193	-0.379741	0.97	0.98	8.73094e-190	Mononucleic Phagocytes	Regulatory T cell
IFITM1	2	6.89201e-201	0.273556	0.339	0.157	6.60944e-198	Mononucleic Phagocytes	Regulatory T cell
RPL21	2	1.77585e-243	0.41252	0.85	0.696	1.70304e-240	Mononucleic Phagocytes	Regulatory T cell
S100A4	2	4.27047e-246	0.347794	0.388	0.179	4.09538e-243	Mononucleic Phagocytes	Regulatory T cell
CCL4	2	4.5302e-284	0.268894	0.223	0.066	4.34446e-281	Mononucleic Phagocytes	Regulatory T cell
PTPRC	2	4.18159e-285	0.328091	0.39	0.17	4.01015e-282	Mononucleic Phagocytes	Regulatory T cell
CD69	2	1.94842e-288	0.268472	0.222	0.066	1.86853e-285	Mononucleic Phagocytes	Regulatory T cell
BTG1	2	1.01505e-294	0.377418	0.491	0.24	9.73432e-292	Mononucleic Phagocytes	Regulatory T cell
CCL5	2	0	0.975058	0.594	0.132	0	Mononucleic Phagocytes	Regulatory T cell
ETS1	2	0	0.63566	0.506	0.118	0	Mononucleic Phagocytes	Regulatory T cell
CD52	2	0	0.531404	0.44	0.13	0	Mononucleic Phagocytes	Regulatory T cell
IL32	2	0	0.50767	0.479	0.167	0	Mononucleic Phagocytes	Regulatory T cell
B2M	2	0	0.492411	0.995	0.972	0	Mononucleic Phagocytes	Regulatory T cell
IL7R	2	0	0.476197	0.262	0.054	0	Mononucleic Phagocytes	Regulatory T cell
GZMK	2	0	0.444472	0.315	0.059	0	Mononucleic Phagocytes	Regulatory T cell
IL2RG	2	0	0.401272	0.377	0.112	0	Mononucleic Phagocytes	Regulatory T cell
CD2	2	0	0.382341	0.312	0.053	0	Mononucleic Phagocytes	Regulatory T cell
CD8A	2	0	0.364056	0.28	0.056	0	Mononucleic Phagocytes	Regulatory T cell
KLRK1	2	0	0.361859	0.264	0.055	0	Mononucleic Phagocytes	Regulatory T cell
GZMA	2	0	0.350329	0.264	0.044	0	Mononucleic Phagocytes	Regulatory T cell
FYN	2	0	0.323771	0.286	0.07	0	Mononucleic Phagocytes	Regulatory T cell
CD27	2	0	0.320329	0.256	0.056	0	Mononucleic Phagocytes	Regulatory T cell
PTPRCAP	2	0	0.277697	0.243	0.053	0	Mononucleic Phagocytes	Regulatory T cell
CD3D	2	0	0.277689	0.244	0.051	0	Mononucleic Phagocytes	Regulatory T cell
NKG7	2	0	0.270412	0.214	0.049	0	Mononucleic Phagocytes	Regulatory T cell
ITGAL	2	0	0.262988	0.257	0.076	0	Mononucleic Phagocytes	Regulatory T cell
ITM2A	2	0	0.250579	0.211	0.047	0	Mononucleic Phagocytes	Regulatory T cell
CXCL10	3	7.43061e-35	-0.289438	0.046	0.114	7.12596e-32	Mononucleic Phagocytes	M2 macrophage (CD163)
CXCL9	3	5.03923e-39	-0.470537	0.111	0.195	4.83262e-36	Mononucleic Phagocytes	M2 macrophage (CD163)
CCL5	3	3.98707e-60	-0.324233	0.085	0.196	3.8236e-57	Mononucleic Phagocytes	M2 macrophage (CD163)
MT2A	3	1.63821e-62	-0.319524	0.18	0.312	1.57104e-59	Mononucleic Phagocytes	M2 macrophage (CD163)
RPL22	3	7.14355e-66	-0.295458	0.254	0.393	6.85067e-63	Mononucleic Phagocytes	M2 macrophage (CD163)
HSP90AB1	3	2.96192e-67	-0.321548	0.314	0.45	2.84048e-64	Mononucleic Phagocytes	M2 macrophage (CD163)
MZT2A	3	2.24918e-70	-0.295524	0.744	0.862	2.15696e-67	Mononucleic Phagocytes	M2 macrophage (CD163)
RPL32	3	8.15896e-74	-0.256856	0.142	0.284	7.82444e-71	Mononucleic Phagocytes	M2 macrophage (CD163)
IL32	3	2.12748e-80	-0.274887	0.079	0.216	2.04026e-77	Mononucleic Phagocytes	M2 macrophage (CD163)
IFITM3	3	8.28556e-89	-0.346946	0.183	0.343	7.94585e-86	Mononucleic Phagocytes	M2 macrophage (CD163)
FN1	3	2.32886e-98	0.509803	0.314	0.178	2.23338e-95	Mononucleic Phagocytes	M2 macrophage (CD163)
RPL37	3	1.94118e-107	-0.380314	0.28	0.462	1.86159e-104	Mononucleic Phagocytes	M2 macrophage (CD163)
RPL34	3	2.76932e-112	-0.404078	0.271	0.457	2.65578e-109	Mononucleic Phagocytes	M2 macrophage (CD163)
C1QA	3	2.05646e-114	0.301392	0.728	0.523	1.97215e-111	Mononucleic Phagocytes	M2 macrophage (CD163)
SPP1	3	8.54276e-134	1.04874	0.305	0.158	8.19251e-131	Mononucleic Phagocytes	M2 macrophage (CD163)
MALAT1	3	3.7939e-147	-0.429863	0.822	0.951	3.63835e-144	Mononucleic Phagocytes	M2 macrophage (CD163)
MS4A4A	3	6.02595e-162	0.264783	0.364	0.172	5.77889e-159	Mononucleic Phagocytes	M2 macrophage (CD163)
GPX1	3	7.93183e-167	0.349474	0.735	0.495	7.60663e-164	Mononucleic Phagocytes	M2 macrophage (CD163)
RPL21	3	3.27372e-181	-0.466941	0.53	0.731	3.1395e-178	Mononucleic Phagocytes	M2 macrophage (CD163)
IGFBP7	3	8.94972e-183	-0.583068	0.173	0.425	8.58278e-180	Mononucleic Phagocytes	M2 macrophage (CD163)
CXCL16	3	1.26291e-188	0.294482	0.411	0.195	1.21113e-185	Mononucleic Phagocytes	M2 macrophage (CD163)
GADD45B	3	6.67981e-191	0.289892	0.279	0.107	6.40594e-188	Mononucleic Phagocytes	M2 macrophage (CD163)
CD9	3	8.01922e-215	0.259146	0.268	0.093	7.69043e-212	Mononucleic Phagocytes	M2 macrophage (CD163)
CD81	3	3.8738e-215	0.341039	0.516	0.263	3.71497e-212	Mononucleic Phagocytes	M2 macrophage (CD163)
C1QC	3	2.59383e-219	0.438481	0.813	0.556	2.48748e-216	Mononucleic Phagocytes	M2 macrophage (CD163)
SAT1	3	9.1669e-222	0.445226	0.716	0.456	8.79106e-219	Mononucleic Phagocytes	M2 macrophage (CD163)
C1QB	3	2.22371e-229	0.475252	0.803	0.54	2.13254e-226	Mononucleic Phagocytes	M2 macrophage (CD163)
ITGAX	3	1.6741e-257	0.385789	0.409	0.17	1.60547e-254	Mononucleic Phagocytes	M2 macrophage (CD163)
CD14	3	1.18647e-296	0.561684	0.59	0.309	1.13783e-293	Mononucleic Phagocytes	M2 macrophage (CD163)
CD63	3	9.6757e-303	0.461099	0.674	0.362	9.27899e-300	Mononucleic Phagocytes	M2 macrophage (CD163)
MMP9	3	5.84804e-303	0.748816	0.175	0.035	5.60827e-300	Mononucleic Phagocytes	M2 macrophage (CD163)
LYZ	3	2.33007e-303	0.612092	0.804	0.519	2.23454e-300	Mononucleic Phagocytes	M2 macrophage (CD163)
ITGB2	3	1.65206e-304	0.501955	0.62	0.33	1.58432e-301	Mononucleic Phagocytes	M2 macrophage (CD163)
GPNMB	3	0	1.83292	0.966	0.21	0	Mononucleic Phagocytes	M2 macrophage (CD163)
PSAP	3	0	1.2333	0.94	0.554	0	Mononucleic Phagocytes	M2 macrophage (CD163)
GLUL	3	0	1.0987	0.766	0.392	0	Mononucleic Phagocytes	M2 macrophage (CD163)
CD68	3	0	0.929278	0.915	0.546	0	Mononucleic Phagocytes	M2 macrophage (CD163)
CD163	3	0	0.699847	0.659	0.349	0	Mononucleic Phagocytes	M2 macrophage (CD163)
CCL18	3	0	0.623786	0.309	0.043	0	Mononucleic Phagocytes	M2 macrophage (CD163)
FABP5	3	0	0.618784	0.371	0.114	0	Mononucleic Phagocytes	M2 macrophage (CD163)
LGALS3	3	0	0.393676	0.402	0.148	0	Mononucleic Phagocytes	M2 macrophage (CD163)
CD36	3	0	0.37947	0.209	0.047	0	Mononucleic Phagocytes	M2 macrophage (CD163)
NEAT1	4	1.19103e-39	-0.315222	0.608	0.692	1.1422e-36	Mononucleic Phagocytes	M1 macrophage (STAT1)
COL9A2	4	4.51658e-45	-0.281349	0.121	0.228	4.3314e-42	Mononucleic Phagocytes	M1 macrophage (STAT1)
AZU1	4	7.43902e-50	-0.288653	0.159	0.277	7.13402e-47	Mononucleic Phagocytes	M1 macrophage (STAT1)
TAGLN	4	1.96486e-50	-0.344133	0.111	0.223	1.8843e-47	Mononucleic Phagocytes	M1 macrophage (STAT1)
MZT2A	4	1.84363e-51	-0.29266	0.792	0.857	1.76804e-48	Mononucleic Phagocytes	M1 macrophage (STAT1)
IGFBP7	4	3.07816e-56	-0.306548	0.266	0.415	2.95195e-53	Mononucleic Phagocytes	M1 macrophage (STAT1)
HLA-DQA1	4	7.8821e-80	0.26889	0.728	0.549	7.55893e-77	Mononucleic Phagocytes	M1 macrophage (STAT1)
CD68	4	2.36382e-92	0.296778	0.749	0.563	2.2669e-89	Mononucleic Phagocytes	M1 macrophage (STAT1)
SELENOP	4	7.37105e-93	-0.54824	0.201	0.367	7.06884e-90	Mononucleic Phagocytes	M1 macrophage (STAT1)
GLUL	4	1.68426e-105	0.267805	0.612	0.408	1.6152e-102	Mononucleic Phagocytes	M1 macrophage (STAT1)
SAT1	4	3.23134e-140	0.400124	0.682	0.461	3.09886e-137	Mononucleic Phagocytes	M1 macrophage (STAT1)
FN1	4	2.64215e-140	0.490431	0.357	0.176	2.53382e-137	Mononucleic Phagocytes	M1 macrophage (STAT1)
GPNMB	4	9.62208e-145	0.304038	0.484	0.257	9.22758e-142	Mononucleic Phagocytes	M1 macrophage (STAT1)
STAT1	4	1.14615e-188	0.336565	0.502	0.252	1.09916e-185	Mononucleic Phagocytes	M1 macrophage (STAT1)
LYZ	4	1.22991e-250	0.595973	0.806	0.522	1.17949e-247	Mononucleic Phagocytes	M1 macrophage (STAT1)
B2M	4	7.75316e-285	0.447816	0.996	0.973	7.43528e-282	Mononucleic Phagocytes	M1 macrophage (STAT1)
CXCL9	4	0	1.85671	0.816	0.136	0	Mononucleic Phagocytes	M1 macrophage (STAT1)
OLR1	4	0	0.436099	0.285	0.067	0	Mononucleic Phagocytes	M1 macrophage (STAT1)
CXCL10	5	1.91339e-17	-0.276879	0.061	0.112	1.83494e-14	Mononucleic Phagocytes	Myeloid DC
CXCL9	5	2.30061e-28	-0.411847	0.112	0.193	2.20628e-25	Mononucleic Phagocytes	Myeloid DC
DUSP1	5	1.60967e-32	0.265743	0.35	0.257	1.54367e-29	Mononucleic Phagocytes	Myeloid DC
HSPA1A	5	5.2948e-36	0.252909	0.23	0.146	5.07771e-33	Mononucleic Phagocytes	Myeloid DC
COTL1	5	2.23141e-37	0.279273	0.435	0.332	2.13992e-34	Mononucleic Phagocytes	Myeloid DC
THBS1	5	8.10786e-40	0.295845	0.179	0.101	7.77544e-37	Mononucleic Phagocytes	Myeloid DC
CCL5	5	2.46984e-43	-0.30465	0.088	0.193	2.36858e-40	Mononucleic Phagocytes	Myeloid DC
HLA-DQA1	5	5.16876e-45	0.295415	0.645	0.557	4.95684e-42	Mononucleic Phagocytes	Myeloid DC
MZT2A	5	3.98794e-50	0.26733	0.902	0.849	3.82444e-47	Mononucleic Phagocytes	Myeloid DC
HLA-B	5	1.03712e-57	-0.271369	0.744	0.836	9.94597e-55	Mononucleic Phagocytes	Myeloid DC
GPR183	5	7.83942e-63	0.273773	0.226	0.121	7.518e-60	Mononucleic Phagocytes	Myeloid DC
JUNB	5	7.6119e-63	0.352548	0.345	0.218	7.29981e-60	Mononucleic Phagocytes	Myeloid DC
FCER1G	5	1.36041e-65	-0.300455	0.252	0.418	1.30463e-62	Mononucleic Phagocytes	Myeloid DC
GLUL	5	9.21999e-66	-0.383607	0.27	0.435	8.84197e-63	Mononucleic Phagocytes	Myeloid DC
HLA-DRB1	5	6.70876e-69	0.348137	0.812	0.749	6.4337e-66	Mononucleic Phagocytes	Myeloid DC
ZFP36	5	5.84185e-71	0.424325	0.384	0.25	5.60233e-68	Mononucleic Phagocytes	Myeloid DC
CD63	5	1.37832e-75	-0.296931	0.218	0.401	1.32181e-72	Mononucleic Phagocytes	Myeloid DC
HLA-A	5	1.61272e-82	-0.316297	0.788	0.895	1.5466e-79	Mononucleic Phagocytes	Myeloid DC
HLA-DPA1	5	6.4311e-85	0.402329	0.83	0.782	6.16742e-82	Mononucleic Phagocytes	Myeloid DC
CD163	5	2.66208e-91	-0.454939	0.199	0.389	2.55294e-88	Mononucleic Phagocytes	Myeloid DC
CD14	5	3.297e-93	-0.379249	0.153	0.346	3.16182e-90	Mononucleic Phagocytes	Myeloid DC
HLA-DPB1	5	2.13259e-98	0.474684	0.733	0.634	2.04516e-95	Mononucleic Phagocytes	Myeloid DC
PSAP	5	1.51683e-99	-0.506912	0.413	0.599	1.45464e-96	Mononucleic Phagocytes	Myeloid DC
SELENOP	5	2.23605e-107	-0.576444	0.164	0.368	2.14438e-104	Mononucleic Phagocytes	Myeloid DC
HLA-DQB1	5	3.92785e-109	0.539289	0.628	0.486	3.76681e-106	Mononucleic Phagocytes	Myeloid DC
RGS2	5	1.0471e-109	0.541726	0.404	0.238	1.00417e-106	Mononucleic Phagocytes	Myeloid DC
CSF2RA	5	5.21983e-117	0.286806	0.279	0.126	5.00582e-114	Mononucleic Phagocytes	Myeloid DC
GPNMB	5	1.59489e-129	-0.614045	0.074	0.289	1.5295e-126	Mononucleic Phagocytes	Myeloid DC
B2M	5	1.76938e-167	-0.467999	0.938	0.977	1.69684e-164	Mononucleic Phagocytes	Myeloid DC
ITGAX	5	5.10665e-192	0.489489	0.391	0.176	4.89728e-189	Mononucleic Phagocytes	Myeloid DC
CD68	5	7.83791e-203	-0.653611	0.31	0.596	7.51655e-200	Mononucleic Phagocytes	Myeloid DC
CIITA	5	1.80505e-220	0.576195	0.501	0.251	1.73104e-217	Mononucleic Phagocytes	Myeloid DC
IDO1	5	4.72354e-225	0.344424	0.184	0.043	4.52987e-222	Mononucleic Phagocytes	Myeloid DC
FCGR3A	5	2.81971e-229	-0.726691	0.24	0.562	2.7041e-226	Mononucleic Phagocytes	Myeloid DC
FOS	5	4.48459e-249	0.729742	0.44	0.192	4.30072e-246	Mononucleic Phagocytes	Myeloid DC
C1QA	5	2.34365e-252	-0.744066	0.228	0.563	2.24756e-249	Mononucleic Phagocytes	Myeloid DC
C1QB	5	1.71007e-294	-0.828078	0.227	0.587	1.63996e-291	Mononucleic Phagocytes	Myeloid DC
C1QC	5	6.63674e-305	-0.827049	0.233	0.602	6.36463e-302	Mononucleic Phagocytes	Myeloid DC
CXCL9	6	1.265e-09	-0.40266	0.146	0.19	1.21313e-06	Mononucleic Phagocytes	Neutrophil
CXCL10	6	4.18393e-12	-0.269137	0.063	0.111	4.01239e-09	Mononucleic Phagocytes	Neutrophil
SPP1	6	2.59592e-24	-0.354667	0.089	0.175	2.48949e-21	Mononucleic Phagocytes	Neutrophil
SELENOP	6	1.20952e-31	-0.373373	0.242	0.36	1.15993e-28	Mononucleic Phagocytes	Neutrophil
HLA-DPA1	6	5.16631e-32	0.275965	0.823	0.783	4.9545e-29	Mononucleic Phagocytes	Neutrophil
RGS1	6	3.01604e-32	-0.30754	0.315	0.445	2.89238e-29	Mononucleic Phagocytes	Neutrophil
GPNMB	6	1.07661e-34	-0.445839	0.166	0.28	1.03247e-31	Mononucleic Phagocytes	Neutrophil
SRGN	6	4.89457e-37	0.288236	0.676	0.571	4.69389e-34	Mononucleic Phagocytes	Neutrophil
CLEC7A	6	4.30271e-45	0.268589	0.432	0.295	4.1263e-42	Mononucleic Phagocytes	Neutrophil
C1QA	6	3.59115e-46	-0.376183	0.407	0.547	3.44391e-43	Mononucleic Phagocytes	Neutrophil
C1QC	6	1.64909e-54	-0.394023	0.438	0.585	1.58148e-51	Mononucleic Phagocytes	Neutrophil
C1QB	6	2.39679e-67	-0.447672	0.397	0.571	2.29852e-64	Mononucleic Phagocytes	Neutrophil
LYZ	6	0	1.7778	0.997	0.52	0	Mononucleic Phagocytes	Neutrophil
CXCL10	7	1.89665e-18	-0.300202	0.049	0.111	1.81888e-15	Mononucleic Phagocytes	Collecting duct cell
HLA-DPA1	7	1.02373e-21	-0.252416	0.755	0.787	9.81758e-19	Mononucleic Phagocytes	Collecting duct cell
CD14	7	2.26305e-23	-0.253532	0.239	0.338	2.17026e-20	Mononucleic Phagocytes	Collecting duct cell
PSAP	7	8.31513e-30	-0.354621	0.493	0.591	7.97421e-27	Mononucleic Phagocytes	Collecting duct cell
CXCL9	7	2.67356e-30	-0.492313	0.094	0.193	2.56395e-27	Mononucleic Phagocytes	Collecting duct cell
LYZ	7	1.64353e-30	-0.458333	0.447	0.549	1.57614e-27	Mononucleic Phagocytes	Collecting duct cell
MZT2A	7	9.26728e-32	-0.29477	0.796	0.855	8.88732e-29	Mononucleic Phagocytes	Collecting duct cell
HLA-DQB1	7	3.54299e-32	-0.275188	0.371	0.501	3.39772e-29	Mononucleic Phagocytes	Collecting duct cell
RPL34	7	8.71511e-35	0.262282	0.56	0.435	8.35779e-32	Mononucleic Phagocytes	Collecting duct cell
GPNMB	7	4.32804e-36	-0.454882	0.161	0.28	4.15059e-33	Mononucleic Phagocytes	Collecting duct cell
C1QC	7	9.17686e-39	-0.349101	0.472	0.583	8.80061e-36	Mononucleic Phagocytes	Collecting duct cell
NEAT1	7	5.4442e-40	-0.304866	0.546	0.692	5.22099e-37	Mononucleic Phagocytes	Collecting duct cell
SPP1	7	5.3632e-40	-0.423572	0.06	0.176	5.14331e-37	Mononucleic Phagocytes	Collecting duct cell
C1QB	7	1.98644e-40	-0.362455	0.448	0.568	1.90499e-37	Mononucleic Phagocytes	Collecting duct cell
CIITA	7	1.47239e-40	-0.283607	0.14	0.274	1.41203e-37	Mononucleic Phagocytes	Collecting duct cell
HLA-DQA1	7	3.41858e-41	-0.322484	0.439	0.569	3.27842e-38	Mononucleic Phagocytes	Collecting duct cell
CLEC7A	7	2.19791e-45	-0.293677	0.161	0.309	2.1078e-42	Mononucleic Phagocytes	Collecting duct cell
CD68	7	8.53896e-46	-0.366969	0.444	0.584	8.18886e-43	Mononucleic Phagocytes	Collecting duct cell
SERPINA1	7	4.71351e-46	-0.33722	0.147	0.297	4.52026e-43	Mononucleic Phagocytes	Collecting duct cell
CD163	7	1.86622e-46	-0.425874	0.241	0.383	1.7897e-43	Mononucleic Phagocytes	Collecting duct cell
HLA-DRB1	7	3.8995e-48	-0.360245	0.643	0.759	3.73962e-45	Mononucleic Phagocytes	Collecting duct cell
GLUL	7	2.64603e-52	-0.434947	0.274	0.431	2.53754e-49	Mononucleic Phagocytes	Collecting duct cell
RGS1	7	5.42199e-55	-0.476759	0.29	0.446	5.19969e-52	Mononucleic Phagocytes	Collecting duct cell
FCGR3A	7	9.83937e-56	-0.42409	0.379	0.549	9.43596e-53	Mononucleic Phagocytes	Collecting duct cell
S100A6	7	3.69056e-57	0.294809	0.395	0.241	3.53925e-54	Mononucleic Phagocytes	Collecting duct cell
HLA-DRA	7	1.31991e-57	-0.387484	0.602	0.722	1.26579e-54	Mononucleic Phagocytes	Collecting duct cell
SAT1	7	1.82857e-65	-0.422183	0.305	0.487	1.7536e-62	Mononucleic Phagocytes	Collecting duct cell
CCL19	7	5.69994e-71	0.256047	0.147	0.052	5.46625e-68	Mononucleic Phagocytes	Collecting duct cell
THBS1	7	2.62459e-88	0.314136	0.243	0.1	2.51698e-85	Mononucleic Phagocytes	Collecting duct cell
CD74	7	5.1329e-91	-0.398739	0.956	0.98	4.92245e-88	Mononucleic Phagocytes	Collecting duct cell
CCL21	7	8.08827e-103	0.301146	0.2	0.068	7.75665e-100	Mononucleic Phagocytes	Collecting duct cell
TPM1	7	6.35159e-104	0.271496	0.259	0.102	6.09117e-101	Mononucleic Phagocytes	Collecting duct cell
CCL2	7	2.14702e-106	0.298233	0.23	0.084	2.05899e-103	Mononucleic Phagocytes	Collecting duct cell
IFITM1	7	6.8034e-122	0.380698	0.374	0.169	6.52446e-119	Mononucleic Phagocytes	Collecting duct cell
ITGA1	7	2.10817e-126	0.267964	0.234	0.078	2.02174e-123	Mononucleic Phagocytes	Collecting duct cell
COL6A2	7	4.46728e-127	0.269043	0.252	0.087	4.28412e-124	Mononucleic Phagocytes	Collecting duct cell
MYH11	7	1.11703e-136	0.25455	0.173	0.045	1.07124e-133	Mononucleic Phagocytes	Collecting duct cell
IFITM3	7	1.578e-161	0.506695	0.593	0.316	1.5133e-158	Mononucleic Phagocytes	Collecting duct cell
COL4A2	7	1.81559e-162	0.298441	0.257	0.077	1.74115e-159	Mononucleic Phagocytes	Collecting duct cell
TIMP1	7	1.49642e-165	0.538426	0.444	0.195	1.43507e-162	Mononucleic Phagocytes	Collecting duct cell
TPM2	7	2.46009e-239	0.401177	0.299	0.079	2.35922e-236	Mononucleic Phagocytes	Collecting duct cell
C11orf96	7	5.32942e-259	0.455562	0.298	0.074	5.11092e-256	Mononucleic Phagocytes	Collecting duct cell
TAGLN	7	0	1.50824	0.803	0.185	0	Mononucleic Phagocytes	Collecting duct cell
IGFBP7	7	0	1.16073	0.827	0.382	0	Mononucleic Phagocytes	Collecting duct cell
MGP	7	0	0.973098	0.601	0.137	0	Mononucleic Phagocytes	Collecting duct cell
COL3A1	7	0	0.785208	0.472	0.102	0	Mononucleic Phagocytes	Collecting duct cell
BGN	7	0	0.782018	0.583	0.173	0	Mononucleic Phagocytes	Collecting duct cell
COL1A1	7	0	0.77723	0.464	0.114	0	Mononucleic Phagocytes	Collecting duct cell
CALD1	7	0	0.701451	0.484	0.143	0	Mononucleic Phagocytes	Collecting duct cell
COL1A2	7	0	0.638474	0.419	0.084	0	Mononucleic Phagocytes	Collecting duct cell
MYL9	7	0	0.620534	0.413	0.087	0	Mononucleic Phagocytes	Collecting duct cell
LUM	7	0	0.514998	0.334	0.055	0	Mononucleic Phagocytes	Collecting duct cell
DCN	7	0	0.504648	0.329	0.068	0	Mononucleic Phagocytes	Collecting duct cell
ACTA2	7	0	0.494432	0.326	0.064	0	Mononucleic Phagocytes	Collecting duct cell
NEAT1	8	3.84735e-12	-0.250722	0.647	0.687	3.68961e-09	Mononucleic Phagocytes	Intermediate monocyte
GPNMB	8	4.45941e-14	-0.345807	0.207	0.278	4.27658e-11	Mononucleic Phagocytes	Intermediate monocyte
TAGLN	8	9.58884e-23	-0.284306	0.119	0.218	9.1957e-20	Mononucleic Phagocytes	Intermediate monocyte
C1QA	8	3.82931e-24	-0.316255	0.456	0.544	3.67231e-21	Mononucleic Phagocytes	Intermediate monocyte
CD14	8	1.81171e-27	-0.274369	0.218	0.338	1.73743e-24	Mononucleic Phagocytes	Intermediate monocyte
CD163	8	1.7996e-27	-0.336847	0.264	0.381	1.72582e-24	Mononucleic Phagocytes	Intermediate monocyte
PSAP	8	4.43267e-29	-0.396402	0.507	0.59	4.25093e-26	Mononucleic Phagocytes	Intermediate monocyte
CCL2	8	1.85644e-49	0.25998	0.192	0.086	1.78033e-46	Mononucleic Phagocytes	Intermediate monocyte
SELENOP	8	1.91704e-79	-0.609569	0.141	0.363	1.83845e-76	Mononucleic Phagocytes	Intermediate monocyte
B2M	8	1.53889e-87	0.337074	0.992	0.974	1.4758e-84	Mononucleic Phagocytes	Intermediate monocyte
SOD2	8	6.32399e-93	0.427628	0.552	0.319	6.0647e-90	Mononucleic Phagocytes	Intermediate monocyte
CCL5	8	6.89768e-97	0.45469	0.382	0.178	6.61487e-94	Mononucleic Phagocytes	Intermediate monocyte
IL32	8	4.09096e-111	0.414026	0.419	0.195	3.92323e-108	Mononucleic Phagocytes	Intermediate monocyte
IDO1	8	1.10257e-126	0.275716	0.181	0.046	1.05736e-123	Mononucleic Phagocytes	Intermediate monocyte
STAT1	8	5.43727e-152	0.445381	0.547	0.259	5.21434e-149	Mononucleic Phagocytes	Intermediate monocyte
CXCL10	8	0	2.46183	1	0.07	0	Mononucleic Phagocytes	Intermediate monocyte
CXCL9	8	0	1.58037	0.667	0.167	0	Mononucleic Phagocytes	Intermediate monocyte
PSAP	9	1.37931e-09	-0.341348	0.584	0.587	1.32276e-06	Mononucleic Phagocytes	Collecting duct cell
CCL5	9	8.43517e-16	-0.253013	0.096	0.189	8.08933e-13	Mononucleic Phagocytes	Collecting duct cell
HLA-DPB1	9	3.22772e-20	0.252668	0.758	0.637	3.09538e-17	Mononucleic Phagocytes	Collecting duct cell
IGKC	9	1.21498e-20	-0.3292	0.073	0.178	1.16516e-17	Mononucleic Phagocytes	Collecting duct cell
MGP	9	8.51382e-22	-0.254823	0.056	0.162	8.16475e-19	Mononucleic Phagocytes	Collecting duct cell
TAGLN	9	1.42119e-26	-0.345669	0.086	0.218	1.36292e-23	Mononucleic Phagocytes	Collecting duct cell
CXCR4	9	3.9405e-29	-0.271806	0.099	0.241	3.77894e-26	Mononucleic Phagocytes	Collecting duct cell
HSP90AB1	9	7.59031e-30	0.290042	0.594	0.434	7.27911e-27	Mononucleic Phagocytes	Collecting duct cell
CXCL9	9	1.79742e-32	-0.538032	0.054	0.192	1.72372e-29	Mononucleic Phagocytes	Collecting duct cell
VIM	9	1.2163e-35	0.378356	0.849	0.78	1.16643e-32	Mononucleic Phagocytes	Collecting duct cell
RPL37	9	7.3075e-37	0.264584	0.631	0.441	7.00789e-34	Mononucleic Phagocytes	Collecting duct cell
HLA-B	9	9.13222e-41	0.377305	0.891	0.828	8.7578e-38	Mononucleic Phagocytes	Collecting duct cell
LYZ	9	4.58845e-44	-0.668981	0.4	0.548	4.40032e-41	Mononucleic Phagocytes	Collecting duct cell
HLA-C	9	1.1671e-46	0.418053	0.898	0.837	1.11925e-43	Mononucleic Phagocytes	Collecting duct cell
GPNMB	9	5.59513e-47	-0.573512	0.091	0.28	5.36573e-44	Mononucleic Phagocytes	Collecting duct cell
FCGR3A	9	2.10541e-52	0.379668	0.758	0.535	2.01909e-49	Mononucleic Phagocytes	Collecting duct cell
HLA-DRA	9	1.79754e-55	0.412638	0.855	0.712	1.72384e-52	Mononucleic Phagocytes	Collecting duct cell
CAV1	9	1.99817e-132	0.495671	0.373	0.127	1.91625e-129	Mononucleic Phagocytes	Collecting duct cell
FCGBP	9	0	1.65697	0.985	0.049	0	Mononucleic Phagocytes	Collecting duct cell
IGFBP7	10	8.01351e-16	0.269171	0.529	0.401	7.68496e-13	Mononucleic Phagocytes	Neutrophil
CXCL9	10	8.27149e-17	-0.495728	0.079	0.19	7.93236e-14	Mononucleic Phagocytes	Neutrophil
SRGN	10	1.72318e-17	0.289743	0.693	0.573	1.65253e-14	Mononucleic Phagocytes	Neutrophil
CIITA	10	5.98982e-19	-0.276235	0.132	0.27	5.74424e-16	Mononucleic Phagocytes	Neutrophil
CCL5	10	8.91548e-22	-0.345133	0.056	0.189	8.54994e-19	Mononucleic Phagocytes	Neutrophil
CD52	10	1.36752e-23	0.274845	0.293	0.164	1.31145e-20	Mononucleic Phagocytes	Neutrophil
CD163	10	1.0125e-23	-0.40891	0.214	0.379	9.70989e-21	Mononucleic Phagocytes	Neutrophil
RGS2	10	1.89829e-24	0.412302	0.39	0.247	1.82046e-21	Mononucleic Phagocytes	Neutrophil
HLA-A	10	3.14104e-25	-0.328634	0.828	0.889	3.01225e-22	Mononucleic Phagocytes	Neutrophil
HLA-DRB5	10	9.36225e-27	-0.343551	0.224	0.413	8.97839e-24	Mononucleic Phagocytes	Neutrophil
SERPINA1	10	4.64912e-27	0.308549	0.454	0.287	4.4585e-24	Mononucleic Phagocytes	Neutrophil
HSPA1A	10	4.21471e-27	0.340365	0.28	0.149	4.04191e-24	Mononucleic Phagocytes	Neutrophil
RGS5	10	2.38465e-27	0.320514	0.245	0.119	2.28688e-24	Mononucleic Phagocytes	Neutrophil
CD68	10	7.60408e-28	-0.439523	0.422	0.58	7.29231e-25	Mononucleic Phagocytes	Neutrophil
IFITM3	10	1.93709e-30	0.33015	0.501	0.326	1.85767e-27	Mononucleic Phagocytes	Neutrophil
FOS	10	2.98055e-38	0.481829	0.375	0.205	2.85834e-35	Mononucleic Phagocytes	Neutrophil
LYZ	10	1.74369e-38	0.709711	0.659	0.541	1.6722e-35	Mononucleic Phagocytes	Neutrophil
GPNMB	10	4.44161e-46	-0.642506	0.053	0.279	4.2595e-43	Mononucleic Phagocytes	Neutrophil
CSF3R	10	8.76307e-50	0.259476	0.207	0.07	8.40378e-47	Mononucleic Phagocytes	Neutrophil
PECAM1	10	2.74715e-52	0.332797	0.309	0.13	2.63451e-49	Mononucleic Phagocytes	Neutrophil
SELENOP	10	1.97484e-52	-0.70986	0.104	0.359	1.89387e-49	Mononucleic Phagocytes	Neutrophil
CLEC4E	10	7.82516e-53	0.251747	0.226	0.077	7.50433e-50	Mononucleic Phagocytes	Neutrophil
HLA-DQB1	10	8.30991e-56	-0.600633	0.226	0.501	7.96921e-53	Mononucleic Phagocytes	Neutrophil
COTL1	10	3.13435e-57	0.56722	0.554	0.335	3.00584e-54	Mononucleic Phagocytes	Neutrophil
HLA-DPB1	10	7.83759e-65	-0.645701	0.373	0.646	7.51625e-62	Mononucleic Phagocytes	Neutrophil
DUSP1	10	2.40288e-69	0.555778	0.513	0.258	2.30436e-66	Mononucleic Phagocytes	Neutrophil
S100A6	10	6.20143e-72	0.502703	0.502	0.243	5.94717e-69	Mononucleic Phagocytes	Neutrophil
HLA-DRA	10	5.51445e-72	-0.67333	0.466	0.721	5.28835e-69	Mononucleic Phagocytes	Neutrophil
HLA-DQA1	10	2.60194e-75	-0.676654	0.251	0.569	2.49526e-72	Mononucleic Phagocytes	Neutrophil
RGS1	10	7.74759e-76	-0.756829	0.113	0.445	7.42994e-73	Mononucleic Phagocytes	Neutrophil
HLA-DRB1	10	5.77875e-80	-0.725205	0.496	0.758	5.54182e-77	Mononucleic Phagocytes	Neutrophil
CD55	10	2.65583e-86	0.389051	0.28	0.085	2.54694e-83	Mononucleic Phagocytes	Neutrophil
C1QA	10	2.07196e-100	-0.838385	0.157	0.548	1.98701e-97	Mononucleic Phagocytes	Neutrophil
FPR1	10	3.82158e-102	0.476634	0.39	0.134	3.66489e-99	Mononucleic Phagocytes	Neutrophil
HLA-DPA1	10	4.6079e-106	-0.862226	0.503	0.791	4.41898e-103	Mononucleic Phagocytes	Neutrophil
C1QC	10	4.50841e-114	-0.909017	0.17	0.586	4.32356e-111	Mononucleic Phagocytes	Neutrophil
C1QB	10	4.05929e-119	-0.93862	0.139	0.571	3.89286e-116	Mononucleic Phagocytes	Neutrophil
S100A4	10	3.35356e-130	0.649444	0.527	0.197	3.21607e-127	Mononucleic Phagocytes	Neutrophil
CD74	10	6.7831e-142	-0.860296	0.853	0.981	6.505e-139	Mononucleic Phagocytes	Neutrophil
FGR	10	9.09769e-152	0.480688	0.352	0.087	8.72468e-149	Mononucleic Phagocytes	Neutrophil
VCAN	10	7.24245e-161	0.471705	0.295	0.06	6.94551e-158	Mononucleic Phagocytes	Neutrophil
S100A9	10	0	1.59564	0.697	0.157	0	Mononucleic Phagocytes	Neutrophil
S100A8	10	0	1.59184	0.75	0.045	0	Mononucleic Phagocytes	Neutrophil
AZU1	11	4.23559e-05	0.299534	0.308	0.267	0.0406193	Mononucleic Phagocytes	Non-classical monocyte
COL9A2	11	1.92531e-07	0.359514	0.281	0.219	0.000184637	Mononucleic Phagocytes	Non-classical monocyte
CXCL10	11	9.52278e-11	-0.305545	0.029	0.11	9.13235e-08	Mononucleic Phagocytes	Non-classical monocyte
CCL5	11	2.02372e-12	-0.26424	0.077	0.188	1.94075e-09	Mononucleic Phagocytes	Non-classical monocyte
NPPC	11	1.23056e-13	0.391481	0.249	0.155	1.1801e-10	Mononucleic Phagocytes	Non-classical monocyte
MZT2A	11	2.2113e-15	0.399936	0.957	0.851	2.12063e-12	Mononucleic Phagocytes	Non-classical monocyte
OLR1	11	3.05829e-17	0.274315	0.169	0.082	2.9329e-14	Mononucleic Phagocytes	Non-classical monocyte
RGS2	11	2.96617e-18	-0.303519	0.097	0.252	2.84456e-15	Mononucleic Phagocytes	Non-classical monocyte
SELENOP	11	1.41523e-19	-0.448779	0.18	0.357	1.35721e-16	Mononucleic Phagocytes	Non-classical monocyte
RPL34	11	9.33846e-20	-0.279471	0.246	0.444	8.95558e-17	Mononucleic Phagocytes	Non-classical monocyte
CIITA	11	3.2312e-20	-0.294214	0.104	0.27	3.09872e-17	Mononucleic Phagocytes	Non-classical monocyte
CXCL9	11	2.56513e-21	-0.539279	0.041	0.19	2.45996e-18	Mononucleic Phagocytes	Non-classical monocyte
HLA-C	11	7.46818e-24	-0.296853	0.809	0.84	7.16198e-21	Mononucleic Phagocytes	Non-classical monocyte
STAT1	11	1.38317e-24	-0.2804	0.085	0.274	1.32646e-21	Mononucleic Phagocytes	Non-classical monocyte
MS4A4A	11	1.33927e-24	0.472637	0.311	0.186	1.28436e-21	Mononucleic Phagocytes	Non-classical monocyte
CLEC7A	11	3.13356e-25	-0.329254	0.108	0.305	3.00508e-22	Mononucleic Phagocytes	Non-classical monocyte
HLA-DRB5	11	1.62255e-25	-0.257888	0.175	0.413	1.55603e-22	Mononucleic Phagocytes	Non-classical monocyte
CD63	11	2.42649e-27	-0.268723	0.155	0.392	2.32701e-24	Mononucleic Phagocytes	Non-classical monocyte
CD163	11	1.91981e-28	-0.470649	0.159	0.379	1.8411e-25	Mononucleic Phagocytes	Non-classical monocyte
HLA-A	11	2.74352e-29	-0.317334	0.884	0.888	2.63104e-26	Mononucleic Phagocytes	Non-classical monocyte
HLA-E	11	4.95684e-31	-0.330621	0.156	0.411	4.75361e-28	Mononucleic Phagocytes	Non-classical monocyte
ITGB2	11	4.57573e-32	-0.322982	0.118	0.358	4.38813e-29	Mononucleic Phagocytes	Non-classical monocyte
GPNMB	11	3.09002e-33	-0.57806	0.061	0.278	2.96333e-30	Mononucleic Phagocytes	Non-classical monocyte
HLA-DQB1	11	6.73243e-34	-0.388279	0.214	0.5	6.4564e-31	Mononucleic Phagocytes	Non-classical monocyte
HLA-B	11	1.11426e-34	-0.419524	0.772	0.83	1.06858e-31	Mononucleic Phagocytes	Non-classical monocyte
GLUL	11	9.10273e-35	-0.461448	0.163	0.428	8.72952e-32	Mononucleic Phagocytes	Non-classical monocyte
RGS1	11	5.41011e-36	-0.542491	0.182	0.442	5.1883e-33	Mononucleic Phagocytes	Non-classical monocyte
CSF1R	11	1.70995e-39	0.569975	0.368	0.206	1.63984e-36	Mononucleic Phagocytes	Non-classical monocyte
SRGN	11	1.27993e-43	-0.462358	0.254	0.581	1.22745e-40	Mononucleic Phagocytes	Non-classical monocyte
C1QA	11	1.9633e-46	-0.556986	0.228	0.546	1.8828e-43	Mononucleic Phagocytes	Non-classical monocyte
GPX1	11	4.78518e-47	-0.44431	0.188	0.52	4.58899e-44	Mononucleic Phagocytes	Non-classical monocyte
PSAP	11	2.38892e-47	-0.543234	0.247	0.592	2.29097e-44	Mononucleic Phagocytes	Non-classical monocyte
HLA-DQA1	11	9.31838e-49	-0.489869	0.223	0.569	8.93633e-46	Mononucleic Phagocytes	Non-classical monocyte
SAT1	11	6.91908e-49	-0.542263	0.164	0.483	6.6354e-46	Mononucleic Phagocytes	Non-classical monocyte
TLR2	11	2.08996e-50	0.663789	0.399	0.211	2.00428e-47	Mononucleic Phagocytes	Non-classical monocyte
FCER1G	11	1.84239e-50	-0.497152	0.102	0.411	1.76686e-47	Mononucleic Phagocytes	Non-classical monocyte
FCGR3A	11	1.74218e-50	-0.625994	0.215	0.546	1.67075e-47	Mononucleic Phagocytes	Non-classical monocyte
C1QB	11	4.07642e-52	-0.622234	0.228	0.568	3.90929e-49	Mononucleic Phagocytes	Non-classical monocyte
C1QC	11	3.133e-55	-0.653384	0.244	0.583	3.00455e-52	Mononucleic Phagocytes	Non-classical monocyte
CD68	11	6.38388e-59	-0.602642	0.211	0.583	6.12214e-56	Mononucleic Phagocytes	Non-classical monocyte
HLA-DRB1	11	3.25279e-62	-0.637407	0.359	0.759	3.11943e-59	Mononucleic Phagocytes	Non-classical monocyte
LYZ	11	1.9368e-74	-0.950628	0.155	0.55	1.85739e-71	Mononucleic Phagocytes	Non-classical monocyte
HLA-DPA1	11	3.45088e-82	-0.819539	0.388	0.792	3.3094e-79	Mononucleic Phagocytes	Non-classical monocyte
HLA-DPB1	11	9.78489e-87	-0.822793	0.214	0.647	9.38371e-84	Mononucleic Phagocytes	Non-classical monocyte
HLA-DRA	11	9.22363e-87	-0.800936	0.287	0.723	8.84546e-84	Mononucleic Phagocytes	Non-classical monocyte
CD74	11	2.45316e-88	-0.711721	0.952	0.979	2.35258e-85	Mononucleic Phagocytes	Non-classical monocyte
B2M	11	3.9808e-116	-0.847667	0.939	0.975	3.81759e-113	Mononucleic Phagocytes	Non-classical monocyte
CCL5	12	5.60302e-05	-0.262095	0.119	0.187	0.053733	Mononucleic Phagocytes	B cell
SRGN	12	1.03786e-05	-0.270174	0.528	0.576	0.00995309	Mononucleic Phagocytes	B cell
IGFBP7	12	2.48051e-06	-0.266476	0.294	0.405	0.00237881	Mononucleic Phagocytes	B cell
RPL34	12	1.33857e-06	-0.283619	0.358	0.442	0.00128369	Mononucleic Phagocytes	B cell
HSP90AB1	12	1.00165e-06	-0.271682	0.351	0.439	0.000960579	Mononucleic Phagocytes	B cell
RPL22	12	5.73263e-07	-0.284139	0.289	0.382	0.000549759	Mononucleic Phagocytes	B cell
MT2A	12	3.13507e-07	-0.308229	0.2	0.302	0.000300653	Mononucleic Phagocytes	B cell
MIF	12	7.70456e-08	-0.283131	0.181	0.285	7.38868e-05	Mononucleic Phagocytes	B cell
COTL1	12	1.06552e-09	-0.279117	0.209	0.341	1.02184e-06	Mononucleic Phagocytes	B cell
HLA-C	12	7.32635e-10	-0.279904	0.78	0.84	7.02597e-07	Mononucleic Phagocytes	B cell
S100A10	12	5.85196e-10	-0.251187	0.106	0.226	5.61203e-07	Mononucleic Phagocytes	B cell
SPP1	12	2.79787e-10	-0.409196	0.06	0.172	2.68316e-07	Mononucleic Phagocytes	B cell
RPL37	12	2.22499e-11	-0.351239	0.312	0.448	2.13376e-08	Mononucleic Phagocytes	B cell
CD24	12	1.4071e-11	-0.27049	0.032	0.146	1.34941e-08	Mononucleic Phagocytes	B cell
RPL21	12	5.05822e-12	-0.316319	0.594	0.715	4.85083e-09	Mononucleic Phagocytes	B cell
CD14	12	2.88731e-19	0.266413	0.537	0.331	2.76893e-16	Mononucleic Phagocytes	B cell
LYZ	12	8.18966e-22	0.377184	0.743	0.542	7.85388e-19	Mononucleic Phagocytes	B cell
C1QC	12	2.93844e-22	0.366582	0.784	0.576	2.81796e-19	Mononucleic Phagocytes	B cell
C1QB	12	1.64882e-24	0.371757	0.791	0.56	1.58122e-21	Mononucleic Phagocytes	B cell
GPNMB	12	1.8184e-25	0.402109	0.493	0.272	1.74385e-22	Mononucleic Phagocytes	B cell
IGHM	12	2.27275e-27	0.294802	0.17	0.053	2.17957e-24	Mononucleic Phagocytes	B cell
VIM	12	2.3009e-37	-0.754304	0.553	0.784	2.20656e-34	Mononucleic Phagocytes	B cell
SELENOP	12	1.39638e-37	0.418562	0.661	0.351	1.33912e-34	Mononucleic Phagocytes	B cell
C1QA	12	1.6957e-43	0.542043	0.814	0.537	1.62618e-40	Mononucleic Phagocytes	B cell
CD163	12	2.30786e-44	0.629197	0.656	0.373	2.21323e-41	Mononucleic Phagocytes	B cell
PSAP	12	1.20445e-46	0.596363	0.851	0.584	1.15507e-43	Mononucleic Phagocytes	B cell
XBP1	12	7.45762e-56	0.420024	0.406	0.145	7.15185e-53	Mononucleic Phagocytes	B cell
MZB1	12	2.60501e-125	0.311393	0.229	0.029	2.49821e-122	Mononucleic Phagocytes	B cell
IGHA1	12	5.59594e-165	0.881082	0.404	0.069	5.36651e-162	Mononucleic Phagocytes	B cell
JCHAIN	12	6.46672e-235	0.721422	0.333	0.035	6.20159e-232	Mononucleic Phagocytes	B cell
IGKC	12	0	2.35618	0.906	0.167	0	Mononucleic Phagocytes	B cell
IGHG1	12	0	2.24162	0.956	0.107	0	Mononucleic Phagocytes	B cell
IGHG2	12	0	1.57986	0.782	0.071	0	Mononucleic Phagocytes	B cell
COTL1	13	0.00377925	0.36913	0.365	0.339	1	Mononucleic Phagocytes	Classical monocyte
HLA-DQA1	13	0.00301275	0.28554	0.561	0.563	1	Mononucleic Phagocytes	Classical monocyte
C1QA	13	0.00152787	0.502925	0.522	0.541	1	Mononucleic Phagocytes	Classical monocyte
THBS1	13	4.5424e-05	0.269518	0.173	0.106	0.0435616	Mononucleic Phagocytes	Classical monocyte
MAPK14	13	2.65083e-05	0.27674	0.189	0.122	0.0254215	Mononucleic Phagocytes	Classical monocyte
CCL2	13	1.3722e-05	0.354933	0.156	0.09	0.0131594	Mononucleic Phagocytes	Classical monocyte
IL4R	13	5.15047e-07	0.253061	0.156	0.082	0.00049393	Mononucleic Phagocytes	Classical monocyte
LTBR	13	2.55414e-07	0.274469	0.169	0.092	0.000244942	Mononucleic Phagocytes	Classical monocyte
HLA-B	13	1.00647e-07	0.271055	0.89	0.829	9.65206e-05	Mononucleic Phagocytes	Classical monocyte
STAT3	13	8.2279e-08	0.280012	0.226	0.132	7.89055e-05	Mononucleic Phagocytes	Classical monocyte
BGN	13	3.25473e-08	0.38672	0.302	0.191	3.12128e-05	Mononucleic Phagocytes	Classical monocyte
SOD2	13	7.83739e-09	0.668955	0.415	0.328	7.51606e-06	Mononucleic Phagocytes	Classical monocyte
BCL2L1	13	7.22928e-09	0.33426	0.262	0.156	6.93288e-06	Mononucleic Phagocytes	Classical monocyte
RGS2	13	3.1671e-09	-0.3036	0.1	0.251	3.03725e-06	Mononucleic Phagocytes	Classical monocyte
SELENOP	13	2.90285e-09	-0.415659	0.189	0.355	2.78384e-06	Mononucleic Phagocytes	Classical monocyte
TAGLN	13	1.95534e-09	0.44447	0.339	0.213	1.87517e-06	Mononucleic Phagocytes	Classical monocyte
IFITM1	13	1.77557e-09	-0.253457	0.047	0.18	1.70277e-06	Mononucleic Phagocytes	Classical monocyte
CXCL10	13	1.40154e-09	-0.368874	0	0.109	1.34408e-06	Mononucleic Phagocytes	Classical monocyte
RGS5	13	1.01507e-09	-0.31035	0.007	0.122	9.73448e-07	Mononucleic Phagocytes	Classical monocyte
TNFRSF12A	13	2.70991e-10	-0.265509	0.043	0.185	2.5988e-07	Mononucleic Phagocytes	Classical monocyte
ANXA2	13	2.6442e-10	-0.250795	0.047	0.189	2.53579e-07	Mononucleic Phagocytes	Classical monocyte
CIITA	13	2.17276e-10	-0.306964	0.106	0.269	2.08368e-07	Mononucleic Phagocytes	Classical monocyte
CLEC7A	13	2.086e-10	-0.299812	0.133	0.303	2.00047e-07	Mononucleic Phagocytes	Classical monocyte
HSP90B1	13	6.40664e-11	-0.262138	0.056	0.213	6.14397e-08	Mononucleic Phagocytes	Classical monocyte
ST6GAL1	13	1.14315e-11	0.300284	0.199	0.094	1.09628e-08	Mononucleic Phagocytes	Classical monocyte
CD24	13	1.03802e-11	-0.304452	0.007	0.146	9.95458e-09	Mononucleic Phagocytes	Classical monocyte
GSTP1	13	3.87118e-12	-0.265043	0.053	0.222	3.71246e-09	Mononucleic Phagocytes	Classical monocyte
TLR2	13	2.96908e-12	-0.286032	0.05	0.215	2.84735e-09	Mononucleic Phagocytes	Classical monocyte
CD44	13	2.62157e-12	-0.265246	0.04	0.205	2.51409e-09	Mononucleic Phagocytes	Classical monocyte
PTPRC	13	2.26194e-12	-0.264362	0.037	0.198	2.1692e-09	Mononucleic Phagocytes	Classical monocyte
CXCR4	13	1.81871e-12	-0.306539	0.063	0.238	1.74414e-09	Mononucleic Phagocytes	Classical monocyte
SPP1	13	1.44613e-12	-0.480052	0.017	0.171	1.38684e-09	Mononucleic Phagocytes	Classical monocyte
YBX3	13	8.40653e-13	-0.276874	0.017	0.174	8.06186e-10	Mononucleic Phagocytes	Classical monocyte
NPPC	13	6.49389e-13	-0.32866	0.007	0.158	6.22764e-10	Mononucleic Phagocytes	Classical monocyte
IFNGR1	13	3.57862e-13	-0.28074	0.04	0.213	3.4319e-10	Mononucleic Phagocytes	Classical monocyte
CD52	13	2.79772e-13	-0.307144	0.01	0.168	2.68301e-10	Mononucleic Phagocytes	Classical monocyte
IFNGR2	13	2.43435e-13	-0.281073	0.047	0.224	2.33454e-10	Mononucleic Phagocytes	Classical monocyte
SQSTM1	13	2.00997e-13	0.684661	0.372	0.242	1.92756e-10	Mononucleic Phagocytes	Classical monocyte
FN1	13	1.81394e-13	-0.431462	0.023	0.191	1.73957e-10	Mononucleic Phagocytes	Classical monocyte
PSAP	13	6.90775e-14	0.947262	0.608	0.587	6.62453e-11	Mononucleic Phagocytes	Classical monocyte
SLC40A1	13	5.74926e-14	0.520131	0.309	0.17	5.51354e-11	Mononucleic Phagocytes	Classical monocyte
ETS1	13	5.6668e-14	-0.312772	0.003	0.165	5.43446e-11	Mononucleic Phagocytes	Classical monocyte
CCL5	13	4.14012e-14	-0.424894	0.017	0.188	3.97038e-11	Mononucleic Phagocytes	Classical monocyte
CXCL16	13	3.5413e-14	-0.286057	0.033	0.215	3.39611e-11	Mononucleic Phagocytes	Classical monocyte
HLA-C	13	1.67501e-14	0.42972	0.9	0.839	1.60633e-11	Mononucleic Phagocytes	Classical monocyte
HLA-DPB1	13	1.52027e-14	0.53837	0.698	0.64	1.45794e-11	Mononucleic Phagocytes	Classical monocyte
C1QB	13	5.9678e-15	-0.394062	0.299	0.565	5.72312e-12	Mononucleic Phagocytes	Classical monocyte
LGALS9	13	5.19635e-15	-0.282255	0.013	0.192	4.9833e-12	Mononucleic Phagocytes	Classical monocyte
PTGES3	13	4.86174e-15	-0.333404	0.043	0.235	4.66241e-12	Mononucleic Phagocytes	Classical monocyte
IGHA1	13	4.21214e-15	0.295225	0.186	0.072	4.03944e-12	Mononucleic Phagocytes	Classical monocyte
LAMP2	13	3.72845e-15	0.483928	0.319	0.175	3.57558e-12	Mononucleic Phagocytes	Classical monocyte
IL13RA1	13	3.28595e-15	-0.293689	0.007	0.183	3.15123e-12	Mononucleic Phagocytes	Classical monocyte
IL32	13	2.31406e-15	-0.359315	0.02	0.206	2.21918e-12	Mononucleic Phagocytes	Classical monocyte
CXCL9	13	2.25621e-15	-0.619491	0.01	0.189	2.1637e-12	Mononucleic Phagocytes	Classical monocyte
CD63	13	1.57417e-15	-0.362282	0.153	0.391	1.50963e-12	Mononucleic Phagocytes	Classical monocyte
AZU1	13	9.46456e-16	-0.431187	0.063	0.27	9.07651e-13	Mononucleic Phagocytes	Classical monocyte
BTG1	13	8.22553e-16	-0.358357	0.06	0.272	7.88828e-13	Mononucleic Phagocytes	Classical monocyte
CD81	13	7.18701e-16	-0.325004	0.07	0.286	6.89234e-13	Mononucleic Phagocytes	Classical monocyte
TYK2	13	3.0723e-16	-0.374587	0.066	0.279	2.94634e-13	Mononucleic Phagocytes	Classical monocyte
FYB1	13	6.26925e-17	-0.329525	0.033	0.242	6.01221e-14	Mononucleic Phagocytes	Classical monocyte
TUBB	13	3.61599e-17	-0.351235	0.023	0.229	3.46773e-14	Mononucleic Phagocytes	Classical monocyte
SERPINA1	13	1.45461e-17	-0.457207	0.063	0.292	1.39497e-14	Mononucleic Phagocytes	Classical monocyte
CD59	13	2.70918e-18	0.445046	0.259	0.113	2.59811e-15	Mononucleic Phagocytes	Classical monocyte
DCN	13	2.58852e-18	0.34223	0.213	0.079	2.48239e-15	Mononucleic Phagocytes	Classical monocyte
CD163	13	9.07411e-19	-0.557863	0.133	0.378	8.70207e-16	Mononucleic Phagocytes	Classical monocyte
CALM2	13	6.50865e-19	-0.399945	0.083	0.33	6.24179e-16	Mononucleic Phagocytes	Classical monocyte
S100A6	13	3.04565e-19	-0.443888	0.023	0.25	2.92078e-16	Mononucleic Phagocytes	Classical monocyte
TGFBR1	13	4.42579e-20	0.369116	0.233	0.089	4.24433e-17	Mononucleic Phagocytes	Classical monocyte
HLA-DRA	13	1.98073e-20	-0.401888	0.346	0.719	1.89952e-17	Mononucleic Phagocytes	Classical monocyte
MALAT1	13	9.29262e-22	0.471992	0.99	0.939	8.91163e-19	Mononucleic Phagocytes	Classical monocyte
MT2A	13	3.67958e-22	-0.546115	0.04	0.302	3.52872e-19	Mononucleic Phagocytes	Classical monocyte
MIF	13	2.54824e-22	-0.497839	0.03	0.286	2.44376e-19	Mononucleic Phagocytes	Classical monocyte
RAC1	13	1.05803e-22	-0.427457	0.04	0.304	1.01465e-19	Mononucleic Phagocytes	Classical monocyte
MS4A4A	13	6.12258e-23	0.438069	0.385	0.187	5.87155e-20	Mononucleic Phagocytes	Classical monocyte
ICAM1	13	4.00345e-23	0.428402	0.226	0.079	3.83931e-20	Mononucleic Phagocytes	Classical monocyte
RGS1	13	1.80383e-23	-0.583905	0.14	0.441	1.72988e-20	Mononucleic Phagocytes	Classical monocyte
HSP90AA1	13	6.39636e-24	-0.458236	0.013	0.279	6.13411e-21	Mononucleic Phagocytes	Classical monocyte
ARHGDIB	13	1.69794e-24	-0.459284	0.027	0.299	1.62833e-21	Mononucleic Phagocytes	Classical monocyte
CD53	13	1.33303e-24	-0.42543	0.013	0.282	1.27838e-21	Mononucleic Phagocytes	Classical monocyte
GAS6	13	7.93802e-25	0.426919	0.266	0.099	7.61256e-22	Mononucleic Phagocytes	Classical monocyte
HIF1A	13	7.00863e-25	0.586711	0.402	0.202	6.72127e-22	Mononucleic Phagocytes	Classical monocyte
RPL37	13	4.81298e-25	-0.52795	0.133	0.448	4.61565e-22	Mononucleic Phagocytes	Classical monocyte
TYROBP	13	3.75298e-25	-0.448132	0.037	0.32	3.59911e-22	Mononucleic Phagocytes	Classical monocyte
PECAM1	13	9.831e-26	0.524003	0.316	0.132	9.42793e-23	Mononucleic Phagocytes	Classical monocyte
FCER1G	13	8.56021e-27	0.814725	0.588	0.405	8.20925e-24	Mononucleic Phagocytes	Classical monocyte
ITGB2	13	2.1854e-27	-0.510885	0.053	0.357	2.0958e-24	Mononucleic Phagocytes	Classical monocyte
SAT1	13	8.81236e-29	-0.601386	0.14	0.481	8.45106e-26	Mononucleic Phagocytes	Classical monocyte
GPNMB	13	1.02282e-30	1.22572	0.498	0.273	9.80882e-28	Mononucleic Phagocytes	Classical monocyte
RPL22	13	3.96527e-32	-0.624249	0.04	0.383	3.8027e-29	Mononucleic Phagocytes	Classical monocyte
VIM	13	1.02367e-35	-0.927034	0.635	0.783	9.81701e-33	Mononucleic Phagocytes	Classical monocyte
HLA-DRB5	13	6.51591e-36	-0.660953	0.043	0.412	6.24876e-33	Mononucleic Phagocytes	Classical monocyte
GPX3	13	1.58218e-36	0.770289	0.405	0.164	1.51731e-33	Mononucleic Phagocytes	Classical monocyte
SRGN	13	2.58384e-38	-0.755483	0.176	0.579	2.4779e-35	Mononucleic Phagocytes	Classical monocyte
JUNB	13	1.52126e-38	0.929835	0.482	0.225	1.45889e-35	Mononucleic Phagocytes	Classical monocyte
MZT2A	13	1.15552e-39	-0.814052	0.748	0.853	1.10814e-36	Mononucleic Phagocytes	Classical monocyte
GLUL	13	7.22047e-40	-0.835612	0.037	0.427	6.92444e-37	Mononucleic Phagocytes	Classical monocyte
GPX1	13	4.49393e-43	-0.752294	0.086	0.519	4.30968e-40	Mononucleic Phagocytes	Classical monocyte
HLA-DQB1	13	9.55504e-45	-0.845119	0.066	0.498	9.16328e-42	Mononucleic Phagocytes	Classical monocyte
C1QC	13	2.96657e-45	-0.918743	0.159	0.581	2.84494e-42	Mononucleic Phagocytes	Classical monocyte
LYZ	13	1.01563e-45	-1.13091	0.123	0.547	9.73985e-43	Mononucleic Phagocytes	Classical monocyte
CD14	13	2.22422e-47	0.841467	0.635	0.331	2.13303e-44	Mononucleic Phagocytes	Classical monocyte
RPL21	13	4.54103e-50	-0.843201	0.355	0.717	4.35485e-47	Mononucleic Phagocytes	Classical monocyte
FCGR3A	13	7.60899e-54	-1.0522	0.073	0.544	7.29702e-51	Mononucleic Phagocytes	Classical monocyte
CD68	13	5.0276e-59	-1.042	0.073	0.581	4.82146e-56	Mononucleic Phagocytes	Classical monocyte
HLA-DPA1	13	2.37332e-62	-1.08617	0.299	0.789	2.27601e-59	Mononucleic Phagocytes	Classical monocyte
CD74	13	4.43683e-73	-1.07924	0.814	0.98	4.25492e-70	Mononucleic Phagocytes	Classical monocyte
LAIR1	13	1.36725e-76	1.02067	0.608	0.233	1.31119e-73	Mononucleic Phagocytes	Classical monocyte
NEAT1	13	6.99892e-81	1.48953	0.937	0.683	6.71196e-78	Mononucleic Phagocytes	Classical monocyte
HLA-DRB1	13	1.28302e-83	1.13079	0.92	0.752	1.23041e-80	Mononucleic Phagocytes	Classical monocyte
HLA-A	13	2.02756e-89	-1.15126	0.532	0.89	1.94443e-86	Mononucleic Phagocytes	Classical monocyte
B2M	13	1.24306e-138	-1.80562	0.681	0.977	1.19209e-135	Mononucleic Phagocytes	Classical monocyte
IGKC	13	1.08809e-147	1.63629	0.674	0.171	1.04347e-144	Mononucleic Phagocytes	Classical monocyte

## Sheet: Table S3
Table S3: Differential gene expression using "FindMarkers" between malignant proximal tubule cells and normal proximal tubule cells to be used for LASSO regression and genes selected by LASSO for final model.
Gene	p_val	avg_log2FC	Malignant Proximal Tubule Mean	Normal Proximal Tubule Mean	p_val_adj	LASSO Selected
ADGRG1	0	-0.497652	0.11	0.371	0	Yes
APP	0	-0.439846	0.198	0.449	0	Yes
CCND1	0	0.648115	0.443	0.122	0	Yes
CD24	0	0.888958	0.854	0.529	0	Yes
COL18A1	0	-0.399006	0.146	0.394	0	Yes
DUSP1	0	0.954566	0.677	0.193	0	Yes
FGG	0	1.2258	0.357	0.022	0	Yes
HIF1A	0	-0.408544	0.112	0.329	0	Yes
HILPDA	0	1.11421	0.629	0.127	0	Yes
IGFBP3	0	0.756709	0.406	0.074	0	Yes
IGFBP7	0	-1.22017	0.381	0.787	0	Yes
LCN2	0	-0.304578	0.028	0.162	0	Yes
LTF	0	-0.703463	0.029	0.26	0	Yes
NDRG1	0	0.454441	0.538	0.231	0	Yes
PIGR	0	-0.878523	0.065	0.434	0	Yes
SPINK1	0	0.705034	0.286	0.036	0	Yes
VEGFA	0	1.62745	0.801	0.153	0	Yes
VIM	0	1.31015	0.963	0.774	0	Yes
CAV1	2.01415e-292	0.415303	0.358	0.1	1.93157e-289	Yes
EPCAM	7.86729e-282	-0.331808	0.105	0.294	7.54473e-279	Yes
GPX1	7.47338e-272	-0.39181	0.206	0.429	7.16697e-269	Yes
IGFBP5	1.9543e-270	0.618532	0.325	0.089	1.87417e-267	Yes
MMP7	3.88498e-266	-0.48295	0.107	0.286	3.7257e-263	Yes
AZU1	9.80406e-249	-0.54264	0.244	0.448	9.40209e-246	Yes
RARRES2	3.93986e-233	0.358449	0.428	0.181	3.77832e-230	Yes
HSP90AA1	9.72859e-231	-0.418716	0.294	0.505	9.32972e-228	Yes
CD68	6.62381e-225	0.330796	0.323	0.1	6.35224e-222	Yes
CLDN4	3.27756e-217	-0.279043	0.097	0.256	3.14318e-214	Yes
S100A10	4.297e-213	0.364509	0.506	0.268	4.12082e-210	No
ITGA3	4.96142e-210	-0.336404	0.101	0.255	4.758e-207	Yes
S100A6	4.07504e-191	-0.593262	0.225	0.393	3.90797e-188	Yes
NEAT1	1.24739e-183	0.435686	0.846	0.757	1.19625e-180	No
ZFP36	2.84358e-177	0.334733	0.361	0.157	2.727e-174	Yes
ITGB8	7.05282e-161	-0.362925	0.301	0.48	6.76366e-158	Yes
OSMR	3.71449e-160	0.259032	0.277	0.101	3.5622e-157	Yes
PSAP	3.36617e-159	-0.285763	0.247	0.427	3.22816e-156	No
MALAT1	5.01831e-154	0.349465	0.973	0.912	4.81256e-151	Yes
YBX3	6.49444e-148	0.296714	0.512	0.309	6.22817e-145	No
TNFRSF12A	1.54731e-144	-0.339707	0.318	0.484	1.48387e-141	No
CCL20	4.15247e-130	0.415494	0.198	0.061	3.98222e-127	Yes
CD74	2.11578e-122	0.580857	0.685	0.617	2.02904e-119	Yes
ANXA4	3.63935e-100	0.298837	0.564	0.415	3.49014e-97	Yes
NPPC	2.38006e-79	-0.302706	0.127	0.222	2.28248e-76	Yes
CXCL14	1.62492e-77	-0.391099	0.237	0.338	1.55829e-74	Yes
COL9A2	1.14955e-73	-0.302303	0.235	0.343	1.10242e-70	Yes
WIF1	4.05747e-72	-0.394951	0.08	0.156	3.89112e-69	Yes
CLU	5.72774e-70	-0.314283	0.404	0.507	5.4929e-67	No
STAT1	8.4376e-66	-0.255037	0.243	0.343	8.09166e-63	Yes
SPARCL1	1.49807e-50	0.268144	0.113	0.046	1.43664e-47	Yes
SAA1	5.66474e-34	-0.371551	0.179	0.239	5.43248e-31	No
SPP1	3.02764e-21	-0.405638	0.672	0.649	2.90351e-18	No

## Sheet: Table S4
Table S4: Abundance differences for cell phenotypes in the tumor and stromal FOVs of the cohorts. Positive estimate indicates lower abundance in IO Naïve non-sarcomatoid.
Estimate	Std. Error	z value	Pr(>|z|)	p.adj	Marker	Notes	FOV Compartment	Comparison
-1.34927552917377	0.493367424541992	-2.73482897746308	0.00624126939516193	0.193479	Non-classical monocyte Cells	No Warning/Errors	Tumor	IO Naïve - IO Exposed
-0.795527336197902	0.362009041246559	-2.1975344412906	0.0279822995192485	0.374591	Collecting duct cell Cells	No Warning/Errors	Tumor	IO Naïve - IO Exposed
-1.59072573571736	0.759621253136133	-2.09410377757333	0.0362507366458689	0.374591	Principal cell Cells	8 diagonal elements of the working weights variable 'wz' have been replaced by 1.819e-12	Tumor	IO Naïve - IO Exposed
-2.19559681923233	1.14021389762678	-1.92560082261951	0.0541542359321965	0.419695	Podocyte Cells	No Warning/Errors	Tumor	IO Naïve - IO Exposed
0.870920136293704	0.5412975915341	1.6089488479441	0.107627527054521	0.498259	M1 Macrophage (STAT1) Cells	No Warning/Errors	Tumor	IO Naïve - IO Exposed
-0.831203097840618	0.492882744696155	-1.6864114371726	0.0917165800458159	0.498259	Mast cell Cells	No Warning/Errors	Tumor	IO Naïve - IO Exposed
-0.98807550339828	0.622601633046711	-1.58701078017273	0.112510203096759	0.498259	Proximal tubule Cells	No Warning/Errors	Tumor	IO Naïve - IO Exposed
-0.974325595818529	0.671569871171938	-1.45081790837082	0.146830571585752	0.568968	Epithelial progenitor cell Cells	No Warning/Errors	Tumor	IO Naïve - IO Exposed
0.703838846980311	0.507458707202205	1.3869874277275	0.165445596519096	0.569868	Fibroblast Cells	No Warning/Errors	Tumor	IO Naïve - IO Exposed
0.39302794093823	0.296525772658405	1.32544276814344	0.185024339872469	0.573575	Neutrophil Cells	No Warning/Errors	Tumor	IO Naïve - IO Exposed
0.571806570128541	0.457917222821117	1.24871164837562	0.211770558861162	0.596808	Capillary endothelium Cells	No Warning/Errors	Tumor	IO Naïve - IO Exposed
0.62659119608659	0.579491278183484	1.08127804451302	0.279573450763158	0.722231	Intermediate monocyte Cells	No Warning/Errors	Tumor	IO Naïve - IO Exposed
-0.507143930672114	0.544288614052616	-0.931755538474463	0.351462877031604	0.778239	Naive CD4 T cell Cells	No Warning/Errors	Tumor	IO Naïve - IO Exposed
0.235446088125938	0.250056240922469	0.94157253287247	0.346411537797488	0.778239	Tumor Cells	No Warning/Errors	Tumor	IO Naïve - IO Exposed
-0.367639788568097	0.569672268818037	-0.645353141958061	0.518698361889205	0.836445	gdT cell Cells	No Warning/Errors	Tumor	IO Naïve - IO Exposed
-0.250752126436648	0.324261696147082	-0.773301717150426	0.439343839774849	0.836445	Myeloid DC Cells	No Warning/Errors	Tumor	IO Naïve - IO Exposed
0.380887664798995	0.532410520984125	0.715402212741683	0.474360545604637	0.836445	Naive B cell Cells	No Warning/Errors	Tumor	IO Naïve - IO Exposed
-0.727596520393781	1.18625853150886	-0.613354088563071	0.539642236377273	0.836445	Pelvic epithelium Cells	No Warning/Errors	Tumor	IO Naïve - IO Exposed
0.379130196468038	0.595142509770143	0.637041028399175	0.524098119236371	0.836445	Possibly Mid-Rep (Misc. Cells) Cells	No Warning/Errors	Tumor	IO Naïve - IO Exposed
-0.209574807723716	0.299930292529134	-0.698745051580139	0.484711373738794	0.836445	Vasa recta endothelium Cells	No Warning/Errors	Tumor	IO Naïve - IO Exposed
0.274480059478872	0.514572924157341	0.533413334812276	0.59374748874249	0.876484	Naive T cell Cells	No Warning/Errors	Tumor	IO Naïve - IO Exposed
0.265214335004004	0.65683100323505	0.403778648842335	0.686375498548891	0.886568	B cell Cells	No Warning/Errors	Tumor	IO Naïve - IO Exposed
-0.242186230302926	0.560371950710222	-0.432188352746736	0.665604523879838	0.886568	CD8 T cell Cells	No Warning/Errors	Tumor	IO Naïve - IO Exposed
-0.118550729084685	0.284968684421084	-0.416013181678266	0.677400357577999	0.886568	NK cell Cells	No Warning/Errors	Tumor	IO Naïve - IO Exposed
-0.116208075190889	0.47580559532236	-0.244234360279344	0.807049317017939	0.962251	Myofibroblast Cells	No Warning/Errors	Tumor	IO Naïve - IO Exposed
0.100488228743982	0.37031202277547	0.271360967410207	0.786113419582435	0.962251	Regulatory T cell Cells	No Warning/Errors	Tumor	IO Naïve - IO Exposed
3452.9359538181	331588.97833355	0.0104133013442466	0.991691537787947	0.991692	Classical monocyte Cells	13 diagonal elements of the working weights variable 'wz' have been replaced by 1.819e-12	Tumor	IO Naïve - IO Exposed
204.486227931363	11271.5108465022	0.0181418649829734	0.985525680012496	0.991692	Glomerular endothelium Cells	5 diagonal elements of the working weights variable 'wz' have been replaced by 1.819e-12	Tumor	IO Naïve - IO Exposed
-17.1346594669985	1249.92249985895	-0.0137085775069511	0.989062480230118	0.991692	Intercalated Cell Cells	3 diagonal elements of the working weights variable 'wz' have been replaced by 1.819e-12	Tumor	IO Naïve - IO Exposed
0.0552921329728708	0.421012330527438	0.131331386193848	0.895513164218549	0.991692	M2 macrophage (CD163) Cells	No Warning/Errors	Tumor	IO Naïve - IO Exposed
0.0263589161455701	0.431038327406551	0.0611521400061221	0.951238045094312	0.991692	Plasmacytoid dendritic cell Cells	No Warning/Errors	Tumor	IO Naïve - IO Exposed
1.23205779070088	0.316830628236457	3.88869534981123	0.000100784531690032	0.00312432	CD8 T cell Cells	No Warning/Errors	Stroma	IO Naïve - IO Exposed
1.29131918809628	0.360385561883757	3.58316016142955	0.000339462321240121	0.00526167	Neutrophil Cells	No Warning/Errors	Stroma	IO Naïve - IO Exposed
-1.97755016887145	0.628185784939936	-3.14803393563026	0.00164372609570782	0.0169852	Proximal tubule Cells	No Warning/Errors	Stroma	IO Naïve - IO Exposed
-2.32456367574716	0.827738255060726	-2.80833181447754	0.00497988867195188	0.0385941	Podocyte Cells	No Warning/Errors	Stroma	IO Naïve - IO Exposed
1.01060150747284	0.40952877841909	2.46771792540216	0.0135977423749526	0.084306	Naive T cell Cells	No Warning/Errors	Stroma	IO Naïve - IO Exposed
1.18218555016014	0.526970136887988	2.24336346105212	0.0248733861109622	0.128512	M1 Macrophage (STAT1) Cells	No Warning/Errors	Stroma	IO Naïve - IO Exposed
-1.81676097472411	0.834201973165548	-2.17784305619662	0.0294177231477917	0.130278	Principal cell Cells	No Warning/Errors	Stroma	IO Naïve - IO Exposed
1.29267813649542	0.623124153756932	2.07451136134207	0.0380318447093932	0.132316	Intermediate monocyte Cells	No Warning/Errors	Stroma	IO Naïve - IO Exposed
1.00646386755736	0.506589499791287	1.98674443108675	0.0469507253963504	0.132316	M2 macrophage (CD163) Cells	No Warning/Errors	Stroma	IO Naïve - IO Exposed
0.657219075710842	0.329494804284005	1.99462652268216	0.0460836286469183	0.132316	Regulatory T cell Cells	No Warning/Errors	Stroma	IO Naïve - IO Exposed
-0.441666107795313	0.220008420188502	-2.00749638316977	0.0446968353618613	0.132316	Vasa recta endothelium Cells	No Warning/Errors	Stroma	IO Naïve - IO Exposed
1.61697322178008	0.860455294834374	1.87920654505511	0.0602162963043778	0.155559	Possibly Mid-Rep (Misc. Cells) Cells	No Warning/Errors	Stroma	IO Naïve - IO Exposed
-1.50695835044634	0.831054486406769	-1.81330872415113	0.0697842184790587	0.166409	Glomerular endothelium Cells	No Warning/Errors	Stroma	IO Naïve - IO Exposed
-0.392186297465729	0.240463056413671	-1.63096279035499	0.102898171182017	0.224699	Collecting duct cell Cells	No Warning/Errors	Stroma	IO Naïve - IO Exposed
-0.696304762546361	0.434118896210245	-1.6039494447833	0.108725196669871	0.224699	Mast cell Cells	No Warning/Errors	Stroma	IO Naïve - IO Exposed
-1.08939890483827	0.74045524672188	-1.47125556832937	0.141222014436615	0.273618	Intercalated Cell Cells	No Warning/Errors	Stroma	IO Naïve - IO Exposed
0.526477097282284	0.393420239205264	1.33820542213538	0.180829482089187	0.314458	NK cell Cells	No Warning/Errors	Stroma	IO Naïve - IO Exposed
-0.762073778431168	0.571772187789665	-1.3328276448303	0.182588371396587	0.314458	Non-classical monocyte Cells	No Warning/Errors	Stroma	IO Naïve - IO Exposed
0.604104006979594	0.489503208837904	1.23411654116376	0.217159480633691	0.354313	Naive B cell Cells	No Warning/Errors	Stroma	IO Naïve - IO Exposed
-0.475399093898721	0.498055972276803	-0.954509373164409	0.339825867016559	0.488932	Capillary endothelium Cells	No Warning/Errors	Stroma	IO Naïve - IO Exposed
-0.367190677104743	0.381330307092476	-0.962920256468615	0.335587543221988	0.488932	Fibroblast Cells	No Warning/Errors	Stroma	IO Naïve - IO Exposed
-0.377266295731738	0.4145211072404	-0.910125658602336	0.362756244230902	0.488932	Myofibroblast Cells	No Warning/Errors	Stroma	IO Naïve - IO Exposed
-1.15043228118662	1.22458471550034	-0.939446872580454	0.347501357045442	0.488932	Pelvic epithelium Cells	No Warning/Errors	Stroma	IO Naïve - IO Exposed
0.286925255307028	0.435813381625868	0.658367244797785	0.510302177724941	0.65914	Plasmacytoid dendritic cell Cells	No Warning/Errors	Stroma	IO Naïve - IO Exposed
-0.349482236783798	0.559937500394647	-0.624145081437626	0.532532309767756	0.66034	Epithelial progenitor cell Cells	No Warning/Errors	Stroma	IO Naïve - IO Exposed
0.293676532527553	0.551090413753675	0.532900818446863	0.594102238647529	0.708353	B cell Cells	No Warning/Errors	Stroma	IO Naïve - IO Exposed
0.151469272455165	0.372331933829101	0.406812466761683	0.684145729648503	0.785501	Naive CD4 T cell Cells	No Warning/Errors	Stroma	IO Naïve - IO Exposed
0.0962821773906955	0.3305837608954	0.29124896253195	0.770860918135656	0.853453	Myeloid DC Cells	No Warning/Errors	Stroma	IO Naïve - IO Exposed
0.215083818824293	0.930815101973309	0.23107040095108	0.817260109518659	0.869357	Classical monocyte Cells	No Warning/Errors	Stroma	IO Naïve - IO Exposed
-0.0892777636387439	0.445911353433474	-0.200214152322684	0.841313099307394	0.869357	Tumor Cells	No Warning/Errors	Stroma	IO Naïve - IO Exposed
-0.00627790054414425	0.382144709214428	-0.0164280713372944	0.986892885080223	0.986893	gdT cell Cells	No Warning/Errors	Stroma	IO Naïve - IO Exposed
-1.003057938663	0.434618733780609	-2.3079031360147	0.0210045246087312	0.630136	Non-classical monocyte Cells	No Warning/Errors	Tumor	IO Naïve non-Sarcomatoid - IO Naïve Sarcomatoid
0.830009909143096	0.530913224913558	1.56336265550408	0.117967318734804	0.637872	B cell Cells	No Warning/Errors	Tumor	IO Naïve non-Sarcomatoid - IO Naïve Sarcomatoid
-0.723797516353105	0.572288519967739	-1.26474233030903	0.205963710373558	0.637872	Epithelial progenitor cell Cells	No Warning/Errors	Tumor	IO Naïve non-Sarcomatoid - IO Naïve Sarcomatoid
0.58342764732739	0.442031780969631	1.31987715011712	0.186876037704721	0.637872	M1 Macrophage (STAT1) Cells	No Warning/Errors	Tumor	IO Naïve non-Sarcomatoid - IO Naïve Sarcomatoid
0.50971942770687	0.402254278047382	1.26715725729791	0.20509906565994	0.637872	M2 macrophage (CD163) Cells	No Warning/Errors	Tumor	IO Naïve non-Sarcomatoid - IO Naïve Sarcomatoid
-0.606880245003571	0.486913464228236	-1.24638213889912	0.212624135341854	0.637872	Naive CD4 T cell Cells	No Warning/Errors	Tumor	IO Naïve non-Sarcomatoid - IO Naïve Sarcomatoid
1.07281733527094	0.836774543203222	1.28208648791361	0.199812308383525	0.637872	Pelvic epithelium Cells	No Warning/Errors	Tumor	IO Naïve non-Sarcomatoid - IO Naïve Sarcomatoid
-1.20787484715756	0.729301728692524	-1.65620730026654	0.0976798453699076	0.637872	Podocyte Cells	No Warning/Errors	Tumor	IO Naïve non-Sarcomatoid - IO Naïve Sarcomatoid
-0.66596996380572	0.511308590932119	-1.30248146738871	0.192751849225734	0.637872	Proximal tubule Cells	No Warning/Errors	Tumor	IO Naïve non-Sarcomatoid - IO Naïve Sarcomatoid
-0.302378044517802	0.203676364022866	-1.48460056211459	0.137649666485026	0.637872	Vasa recta endothelium Cells	No Warning/Errors	Tumor	IO Naïve non-Sarcomatoid - IO Naïve Sarcomatoid
-0.468284004767117	0.456868838878199	-1.02498565215554	0.305369957680658	0.683721	Myofibroblast Cells	No Warning/Errors	Tumor	IO Naïve non-Sarcomatoid - IO Naïve Sarcomatoid
-0.571484769802008	0.554403979463789	-1.0308092852341	0.302630263143184	0.683721	Naive T cell Cells	No Warning/Errors	Tumor	IO Naïve non-Sarcomatoid - IO Naïve Sarcomatoid
-0.347515256823296	0.348780940486021	-0.996371121481116	0.319069859038958	0.683721	NK cell Cells	No Warning/Errors	Tumor	IO Naïve non-Sarcomatoid - IO Naïve Sarcomatoid
0.285798339406295	0.273199748747122	1.04611494233413	0.295507967203655	0.683721	Tumor Cells	No Warning/Errors	Tumor	IO Naïve non-Sarcomatoid - IO Naïve Sarcomatoid
-0.363076775857123	0.409664437581504	-0.886278481970717	0.375467481403592	0.704002	Mast cell Cells	No Warning/Errors	Tumor	IO Naïve non-Sarcomatoid - IO Naïve Sarcomatoid
-0.407201516479735	0.451841058271321	-0.901205211491026	0.367479220569649	0.704002	Plasmacytoid dendritic cell Cells	No Warning/Errors	Tumor	IO Naïve non-Sarcomatoid - IO Naïve Sarcomatoid
-0.265756462143954	0.337039673455138	-0.788502016452752	0.430403119561167	0.717339	Collecting duct cell Cells	No Warning/Errors	Tumor	IO Naïve non-Sarcomatoid - IO Naïve Sarcomatoid
0.220240107642338	0.277143306792628	0.794679511445435	0.426799953453965	0.717339	Neutrophil Cells	No Warning/Errors	Tumor	IO Naïve non-Sarcomatoid - IO Naïve Sarcomatoid
-0.212259156200362	0.299636530289713	-0.708388780216926	0.478703857992164	0.755848	Myeloid DC Cells	No Warning/Errors	Tumor	IO Naïve non-Sarcomatoid - IO Naïve Sarcomatoid
-0.298373450936208	0.482929737523514	-0.617840293841255	0.536680619473584	0.760946	Capillary endothelium Cells	No Warning/Errors	Tumor	IO Naïve non-Sarcomatoid - IO Naïve Sarcomatoid
181649.944063309	295064.940501685	0.615626999786754	0.538140727251558	0.760946	Glomerular endothelium Cells	17 diagonal elements of the working weights variable 'wz' have been replaced by 1.819e-12	Tumor	IO Naïve non-Sarcomatoid - IO Naïve Sarcomatoid
0.3226277438812	0.575419365407019	0.560682805058171	0.575013791185646	0.760946	Possibly Mid-Rep (Misc. Cells) Cells	No Warning/Errors	Tumor	IO Naïve non-Sarcomatoid - IO Naïve Sarcomatoid
149767.179895676	280243.724000801	0.534417605352862	0.593052641185251	0.760946	Principal cell Cells	6 diagonal elements of the working weights variable 'wz' have been replaced by 1.819e-12	Tumor	IO Naïve non-Sarcomatoid - IO Naïve Sarcomatoid
0.202285271756545	0.395204727453404	0.51184932189455	0.608756468437425	0.760946	Regulatory T cell Cells	No Warning/Errors	Tumor	IO Naïve non-Sarcomatoid - IO Naïve Sarcomatoid
-0.255224324820664	0.538633508666381	-0.473836701048514	0.635616360710308	0.76274	Naive B cell Cells	No Warning/Errors	Tumor	IO Naïve non-Sarcomatoid - IO Naïve Sarcomatoid
-0.244153521710709	0.582975773147157	-0.418805605578876	0.67535820777421	0.779259	Intermediate monocyte Cells	No Warning/Errors	Tumor	IO Naïve non-Sarcomatoid - IO Naïve Sarcomatoid
0.14806515352355	0.474664034809249	0.311936744023701	0.755088597075726	0.838987	gdT cell Cells	No Warning/Errors	Tumor	IO Naïve non-Sarcomatoid - IO Naïve Sarcomatoid
0.12829675750085	0.50689578242706	0.253102830894655	0.800188751351578	0.857345	CD8 T cell Cells	No Warning/Errors	Tumor	IO Naïve non-Sarcomatoid - IO Naïve Sarcomatoid
-0.0877657107642311	0.517541982339612	-0.169581818981091	0.865339021786934	0.895178	Fibroblast Cells	No Warning/Errors	Tumor	IO Naïve non-Sarcomatoid - IO Naïve Sarcomatoid
-18.2232612246697	1837.52134725338	-0.00991730585982514	0.992087264476719	0.992087	Intercalated Cell Cells	5 diagonal elements of the working weights variable 'wz' have been replaced by 1.819e-12	Tumor	IO Naïve non-Sarcomatoid - IO Naïve Sarcomatoid
--	--	--	--	--	Classical monocyte Cells	NAs found in the working weights variable 'wz'	Tumor	IO Naïve non-Sarcomatoid - IO Naïve Sarcomatoid
1.13948643817856	0.356980944036806	3.19200914562284	0.00141286859021053	0.0437989	M2 macrophage (CD163) Cells	No Warning/Errors	Stroma	IO Naïve non-Sarcomatoid - IO Naïve Sarcomatoid
1.07508923582028	0.372349814572095	2.88730971185194	0.00388551554123676	0.0602255	CD8 T cell Cells	No Warning/Errors	Stroma	IO Naïve non-Sarcomatoid - IO Naïve Sarcomatoid
-1.38142288271711	0.613033396547657	-2.25342190245539	0.0242325598232996	0.250403	Podocyte Cells	No Warning/Errors	Stroma	IO Naïve non-Sarcomatoid - IO Naïve Sarcomatoid
-1.61835962823557	0.86246351963385	-1.87643835523922	0.0605951119889102	0.331888	Glomerular endothelium Cells	No Warning/Errors	Stroma	IO Naïve non-Sarcomatoid - IO Naïve Sarcomatoid
-1.54536982288738	0.865944080454376	-1.78460694837996	0.0743250935795688	0.331888	Intercalated Cell Cells	No Warning/Errors	Stroma	IO Naïve non-Sarcomatoid - IO Naïve Sarcomatoid
1.02195067909674	0.614600033393782	1.662789820322	0.0963545150356272	0.331888	Intermediate monocyte Cells	No Warning/Errors	Stroma	IO Naïve non-Sarcomatoid - IO Naïve Sarcomatoid
0.673640283483341	0.403921231161573	1.66775160975353	0.0953650455600889	0.331888	Naive T cell Cells	No Warning/Errors	Stroma	IO Naïve non-Sarcomatoid - IO Naïve Sarcomatoid
0.605413394249015	0.359410466812959	1.68446233527216	0.0920923526452112	0.331888	Neutrophil Cells	No Warning/Errors	Stroma	IO Naïve non-Sarcomatoid - IO Naïve Sarcomatoid
-1.22932275076778	0.707537208171249	-1.73746728309198	0.0823047240424647	0.331888	Principal cell Cells	No Warning/Errors	Stroma	IO Naïve non-Sarcomatoid - IO Naïve Sarcomatoid
-0.782846109177517	0.515220165617605	-1.51943996260143	0.128651789348886	0.398821	Proximal tubule Cells	No Warning/Errors	Stroma	IO Naïve non-Sarcomatoid - IO Naïve Sarcomatoid
0.518324458918784	0.418212739396588	1.2393798899255	0.215204845281994	0.450819	Naive B cell Cells	No Warning/Errors	Stroma	IO Naïve non-Sarcomatoid - IO Naïve Sarcomatoid
0.487514067133257	0.375088357000985	1.29973127140275	0.193693088542705	0.450819	NK cell Cells	No Warning/Errors	Stroma	IO Naïve non-Sarcomatoid - IO Naïve Sarcomatoid
1.17916275118865	0.880803001299692	1.33873607316132	0.180656608385906	0.450819	Possibly Mid-Rep (Misc. Cells) Cells	No Warning/Errors	Stroma	IO Naïve non-Sarcomatoid - IO Naïve Sarcomatoid
0.457076085796235	0.337687960739903	1.35354569583927	0.175881361967492	0.450819	Regulatory T cell Cells	No Warning/Errors	Stroma	IO Naïve non-Sarcomatoid - IO Naïve Sarcomatoid
0.540584732902393	0.438966740168423	1.23149360403702	0.218138307356154	0.450819	Tumor Cells	No Warning/Errors	Stroma	IO Naïve non-Sarcomatoid - IO Naïve Sarcomatoid
-0.236783580734005	0.201723310674718	-1.17380376091399	0.240473637250079	0.465918	Vasa recta endothelium Cells	No Warning/Errors	Stroma	IO Naïve non-Sarcomatoid - IO Naïve Sarcomatoid
0.353393596568545	0.330266896960824	1.07002427376324	0.284608382750601	0.518992	Myeloid DC Cells	No Warning/Errors	Stroma	IO Naïve non-Sarcomatoid - IO Naïve Sarcomatoid
-0.492998527734441	0.524073922873358	-0.940704175913699	0.346856478408855	0.597364	Capillary endothelium Cells	No Warning/Errors	Stroma	IO Naïve non-Sarcomatoid - IO Naïve Sarcomatoid
0.428871308097606	0.53380516910013	0.803422920801952	0.421730331381119	0.68513	B cell Cells	No Warning/Errors	Stroma	IO Naïve non-Sarcomatoid - IO Naïve Sarcomatoid
-0.427551753735011	0.556137774967993	-0.768787471341284	0.44201948766152	0.68513	Epithelial progenitor cell Cells	No Warning/Errors	Stroma	IO Naïve non-Sarcomatoid - IO Naïve Sarcomatoid
0.324090515936246	0.499352003772762	0.649022159694244	0.516324053066477	0.762193	M1 Macrophage (STAT1) Cells	No Warning/Errors	Stroma	IO Naïve non-Sarcomatoid - IO Naïve Sarcomatoid
0.533221312055407	0.879296159282895	0.606418334057404	0.54423699690124	0.766879	Classical monocyte Cells	No Warning/Errors	Stroma	IO Naïve non-Sarcomatoid - IO Naïve Sarcomatoid
-0.209718275621146	0.40495602139298	-0.517879138825375	0.604542597883983	0.814818	gdT cell Cells	No Warning/Errors	Stroma	IO Naïve non-Sarcomatoid - IO Naïve Sarcomatoid
0.110222731106039	0.234281856391848	0.470470623733175	0.638018817329204	0.824108	Collecting duct cell Cells	No Warning/Errors	Stroma	IO Naïve non-Sarcomatoid - IO Naïve Sarcomatoid
-0.181046653916385	0.501505147069908	-0.36100657186505	0.718094534266677	0.890437	Non-classical monocyte Cells	No Warning/Errors	Stroma	IO Naïve non-Sarcomatoid - IO Naïve Sarcomatoid
-0.106002394227739	0.399191948822346	-0.265542415222693	0.790591639594982	0.925974	Fibroblast Cells	No Warning/Errors	Stroma	IO Naïve non-Sarcomatoid - IO Naïve Sarcomatoid
0.0917321652065353	0.389299148010799	0.235634127830125	0.813716588840029	0.925974	Myofibroblast Cells	No Warning/Errors	Stroma	IO Naïve non-Sarcomatoid - IO Naïve Sarcomatoid
0.0653525426855183	0.387978463821152	0.168443737938104	0.866234201739798	0.925974	Naive CD4 T cell Cells	No Warning/Errors	Stroma	IO Naïve non-Sarcomatoid - IO Naïve Sarcomatoid
0.0779355165590169	0.409394504260462	0.190367764461814	0.849020955980901	0.925974	Plasmacytoid dendritic cell Cells	No Warning/Errors	Stroma	IO Naïve non-Sarcomatoid - IO Naïve Sarcomatoid
4.88637475370553	40.0917239089157	0.121879886352776	0.902994145222056	0.933094	Pelvic epithelium Cells	iterations terminated because half-step sizes are very small	Stroma	IO Naïve non-Sarcomatoid - IO Naïve Sarcomatoid
0.0192140975417902	0.378805464452131	0.0507228626429126	0.959546358341658	0.959546	Mast cell Cells	No Warning/Errors	Stroma	IO Naïve non-Sarcomatoid - IO Naïve Sarcomatoid

## Sheet: Table S5
Table S5: Association of Ripley's K between cohorts in tumor and stromal FOV tissue at a radius of 150px (27um). Negative Estimate values indicate lower clustering in IO naïve non-sarcomatoid samples.
Estimate*	Std. Error	t value	Pr(>|t|)	FDR	Marker	FOV Compartment	Comparison
6281565.93020556	588440.267359189	10.6749423495371	0.00175720127743164	0.0474444	Principal cell	Stroma	IO Naïve - IO Exposed
177238.917526781	73592.6366888157	2.40837841258808	0.0347139650819199	0.902563	gdT cell	Stroma	IO Naïve - IO Exposed
193640.835083047	88118.0473228783	2.19751618386999	0.0467100868845724	1	Plasmacytoid dendritic cell	Stroma	IO Naïve - IO Exposed
-74759.5231525925	40646.783495666	-1.83924819440052	0.0907387098586569	1	CD8 T cell	Stroma	IO Naïve - IO Exposed
1090772.06670136	502433.777846801	2.17097678300194	0.0957054478479348	1	Epithelial progenitor cell	Stroma	IO Naïve - IO Exposed
536248.49366639	305431.144266755	1.7557099324424	0.109662915852699	1	Naive CD4 T cell	Stroma	IO Naïve - IO Exposed
-88710.2951404968	51712.1289524347	-1.71546399147661	0.117023834861965	1	NK cell	Stroma	IO Naïve - IO Exposed
687924.822593116	402802.241750347	1.7078475521978	0.138530433744473	1	Mast cell	Stroma	IO Naïve - IO Exposed
649589.447754568	395634.011516115	1.64189485445214	0.139238337115571	1	Proximal tubule	Stroma	IO Naïve - IO Exposed
-46379.1629074577	32196.6045499374	-1.44049857293253	0.173374446462382	1	Collecting duct cell	Stroma	IO Naïve - IO Exposed
255438.829669499	191706.441951801	1.33244781484036	0.205598921326462	1	Myofibroblast	Stroma	IO Naïve - IO Exposed
-322476.768252003	248933.096743421	-1.29543549038152	0.219536233193183	1	Myeloid DC	Stroma	IO Naïve - IO Exposed
-1196107.99884889	952144.689878414	-1.25622503760603	0.277399507331459	1	Glomerular endothelium	Stroma	IO Naïve - IO Exposed
-2398254.14943697	2131214.69201112	-1.12529918192984	0.28674527457661	1	M1 Macrophage (STAT1)	Stroma	IO Naïve - IO Exposed
-62457.7837606332	56595.0667949958	-1.10359060069447	0.29332802532322	1	Naive T cell	Stroma	IO Naïve - IO Exposed
-235202.112000691	231922.386102601	-1.01414148048925	0.33442384031918	1	B cell	Stroma	IO Naïve - IO Exposed
-416237.541038065	434125.712156795	-0.958794951282983	0.356582199367459	1	Neutrophil	Stroma	IO Naïve - IO Exposed
146507.466993799	158608.698957703	0.923703857080806	0.372468210706083	1	Vasa recta endothelium	Stroma	IO Naïve - IO Exposed
-40578.0780777183	62629.1303801696	-0.647910610149022	0.529244717850801	1	Tumor	Stroma	IO Naïve - IO Exposed
-307959.448665897	469182.197435055	-0.656374965523974	0.558436210710651	1	Intercalated Cell	Stroma	IO Naïve - IO Exposed
-18936.6006356603	37911.3988716087	-0.499496225390976	0.626461818601204	1	M2 macrophage (CD163)	Stroma	IO Naïve - IO Exposed
-50877.9565802309	100988.115047564	-0.503801428081594	0.627978898669943	1	Non-classical monocyte	Stroma	IO Naïve - IO Exposed
-406064.813867937	1439510.08516894	-0.282085424792478	0.787355431092914	1	Intermediate monocyte	Stroma	IO Naïve - IO Exposed
-9357.40318479012	34926.2412581679	-0.267918987205695	0.792965618969716	1	Regulatory T cell	Stroma	IO Naïve - IO Exposed
-93283.4273379331	613016.50815427	-0.152171150527088	0.882078333200056	1	Capillary endothelium	Stroma	IO Naïve - IO Exposed
11104.7391317945	135049.74792301	0.0822270259854553	0.93608876570607	1	Naive B cell	Stroma	IO Naïve - IO Exposed
33.9752520079151	12218.8270484891	0.00278056575095858	0.997823648745912	1	Fibroblast	Stroma	IO Naïve - IO Exposed
63883.770157537	18697.2653296998	3.41674405486776	0.0076673313500012	0.199351	Regulatory T cell	Tumor	IO Naïve - IO Exposed
90866.8427868907	39285.3036593885	2.31299835619764	0.0460101449784785	1	NK cell	Tumor	IO Naïve - IO Exposed
-113775.273543214	68847.9355572589	-1.652558971047	0.13281216771432	1	Neutrophil	Tumor	IO Naïve - IO Exposed
1735724.24510964	1076761.2619952	1.61198615363763	0.167882560474494	1	Mast cell	Tumor	IO Naïve - IO Exposed
409083.861942822	283208.204364655	1.44446331581585	0.182505678581845	1	Naive T cell	Tumor	IO Naïve - IO Exposed
1576894.06171973	1077558.36394728	1.46339550086483	0.186764108624444	1	Proximal tubule	Tumor	IO Naïve - IO Exposed
67086.8529038208	48422.5151067627	1.38544750837305	0.199284898861204	1	M2 macrophage (CD163)	Tumor	IO Naïve - IO Exposed
320374.253449344	229822.436758872	1.39400773034828	0.21275320509489	1	Naive B cell	Tumor	IO Naïve - IO Exposed
61437.5878611814	49747.107372414	1.23499819600064	0.248099889965065	1	Vasa recta endothelium	Tumor	IO Naïve - IO Exposed
1068731.41685163	990748.366712974	1.07871125783168	0.322160908945458	1	Epithelial progenitor cell	Tumor	IO Naïve - IO Exposed
-3185.46361706867	3344.13971916233	-0.952550995048314	0.365697756059695	1	Tumor	Tumor	IO Naïve - IO Exposed
-1274650.93796745	1373526.33416171	-0.928013468882916	0.380547635708334	1	Intermediate monocyte	Tumor	IO Naïve - IO Exposed
-160821.301824655	207027.143696166	-0.776812638929496	0.472400542664761	1	Non-classical monocyte	Tumor	IO Naïve - IO Exposed
61340.8766988084	85741.2069331907	0.715418862095153	0.492491554996674	1	CD8 T cell	Tumor	IO Naïve - IO Exposed
-117764.75242071	168882.267502451	-0.69731863600778	0.503217003651085	1	Collecting duct cell	Tumor	IO Naïve - IO Exposed
-108370.607569726	168400.315754003	-0.643529717177204	0.537886743159744	1	Fibroblast	Tumor	IO Naïve - IO Exposed
-784633.937205755	1280014.05275927	-0.612988533613637	0.566690717151374	1	B cell	Tumor	IO Naïve - IO Exposed
-149308.928718537	243774.79644237	-0.612487143451825	0.650145181177172	1	Pelvic epithelium	Tumor	IO Naïve - IO Exposed
37933.4209055988	91433.8129274684	0.414873006944271	0.69065464537643	1	Naive CD4 T cell	Tumor	IO Naïve - IO Exposed
-20372.6133965916	60188.6874939159	-0.338479110358586	0.742764708159623	1	Capillary endothelium	Tumor	IO Naïve - IO Exposed
13599.6330572232	48991.2830198621	0.277592914880584	0.789344435287812	1	gdT cell	Tumor	IO Naïve - IO Exposed
15319.1889257076	73780.8415355524	0.20763098667458	0.845659722935239	1	Possibly Mid-Rep (Misc. Cells)	Tumor	IO Naïve - IO Exposed
-11128.5974853718	62904.0368027288	-0.176913884243579	0.863493301043623	1	Myofibroblast	Tumor	IO Naïve - IO Exposed
-19601.6606078946	119983.36549714	-0.163369818196689	0.87383693276897	1	Myeloid DC	Tumor	IO Naïve - IO Exposed
48350.4509126884	406358.587553059	0.118984690846173	0.908221035959729	1	Plasmacytoid dendritic cell	Tumor	IO Naïve - IO Exposed
12973.9712267271	130821.012774491	0.0991734504386662	0.923440607215854	1	M1 Macrophage (STAT1)	Tumor	IO Naïve - IO Exposed
251327.60285049	114025.512047736	2.20413483208278	0.0461457	1	Plasmacytoid dendritic cell	Stroma	IO Naïve non-Sarcomatoid - IO Naïve Sarcomatoid
1420979.15744311	588440.267359189	2.41482311164768	0.0946068	1	Principal cell	Stroma	IO Naïve non-Sarcomatoid - IO Naïve Sarcomatoid
730149.780120338	520481.015926782	1.40283652578608	0.194208	1	Mast cell	Stroma	IO Naïve non-Sarcomatoid - IO Naïve Sarcomatoid
-303442.67898736	242196.395377868	-1.25287859265592	0.234114	1	Myeloid DC	Stroma	IO Naïve non-Sarcomatoid - IO Naïve Sarcomatoid
-47084.2953005001	40322.2600847322	-1.16769980654751	0.265606	1	CD8 T cell	Stroma	IO Naïve non-Sarcomatoid - IO Naïve Sarcomatoid
33859.1966703489	30255.2396800408	1.11911844124922	0.283342	1	Fibroblast	Stroma	IO Naïve non-Sarcomatoid - IO Naïve Sarcomatoid
955691.087873093	936298.045464267	1.0207124670427	0.34677	1	Epithelial progenitor cell	Stroma	IO Naïve non-Sarcomatoid - IO Naïve Sarcomatoid
-41419.9207409499	42196.4883116137	-0.981596393402954	0.347396	1	Naive T cell	Stroma	IO Naïve non-Sarcomatoid - IO Naïve Sarcomatoid
-26503.2743209242	29332.4245052317	-0.903548709933512	0.382673	1	Collecting duct cell	Stroma	IO Naïve non-Sarcomatoid - IO Naïve Sarcomatoid
-55228.2840122114	62138.0768635597	-0.88879937712716	0.391579	1	Tumor	Stroma	IO Naïve non-Sarcomatoid - IO Naïve Sarcomatoid
34687.9835470222	40262.8784717172	0.86153759650813	0.404554	1	Regulatory T cell	Stroma	IO Naïve non-Sarcomatoid - IO Naïve Sarcomatoid
-278036.270653552	268965.334410544	-1.03372529870025	0.409886	1	Pelvic epithelium	Stroma	IO Naïve non-Sarcomatoid - IO Naïve Sarcomatoid
-2033077.06211697	2587633.16261844	-0.785689830957216	0.454688	1	M1 Macrophage (STAT1)	Stroma	IO Naïve non-Sarcomatoid - IO Naïve Sarcomatoid
81982.9868432737	106190.449023436	0.772037293346227	0.455029	1	Non-classical monocyte	Stroma	IO Naïve non-Sarcomatoid - IO Naïve Sarcomatoid
-303557.805828209	442343.527325792	-0.686249005752117	0.5056	1	Neutrophil	Stroma	IO Naïve non-Sarcomatoid - IO Naïve Sarcomatoid
155712.044215711	247212.740784465	0.629870627709556	0.541642	1	Proximal tubule	Stroma	IO Naïve non-Sarcomatoid - IO Naïve Sarcomatoid
-67238.5787556286	108217.965584107	-0.621325473942408	0.545127	1	Vasa recta endothelium	Stroma	IO Naïve non-Sarcomatoid - IO Naïve Sarcomatoid
100480.531874178	163402.333615892	0.614927153429624	0.551111	1	Naive CD4 T cell	Stroma	IO Naïve non-Sarcomatoid - IO Naïve Sarcomatoid
-21171.3077820257	37584.8124374084	-0.563294224689381	0.583607	1	M2 macrophage (CD163)	Stroma	IO Naïve non-Sarcomatoid - IO Naïve Sarcomatoid
258162.202307886	559830.359862808	0.461143626385592	0.660939	1	Podocyte	Stroma	IO Naïve non-Sarcomatoid - IO Naïve Sarcomatoid
75775.6414640787	173692.853826589	0.436262285952946	0.671085	1	Naive B cell	Stroma	IO Naïve non-Sarcomatoid - IO Naïve Sarcomatoid
-86000.5268778765	217093.100551232	-0.396145831716938	0.699574	1	B cell	Stroma	IO Naïve non-Sarcomatoid - IO Naïve Sarcomatoid
-37059.3627694613	100414.384406677	-0.369064282855846	0.719774	1	NK cell	Stroma	IO Naïve non-Sarcomatoid - IO Naïve Sarcomatoid
-209090.229349054	601974.521630886	-0.347340662828355	0.735535	1	Capillary endothelium	Stroma	IO Naïve non-Sarcomatoid - IO Naïve Sarcomatoid
-14022.4345734345	50608.3879366615	-0.277077281951446	0.786078	1	Myofibroblast	Stroma	IO Naïve non-Sarcomatoid - IO Naïve Sarcomatoid
6376.8241186853	39005.0921898716	0.163486964410795	0.873392	1	gdT cell	Stroma	IO Naïve non-Sarcomatoid - IO Naïve Sarcomatoid
-247091.980880966	1750217.4154325	-0.141177878075169	0.893241	1	Intermediate monocyte	Stroma	IO Naïve non-Sarcomatoid - IO Naïve Sarcomatoid
86278.6211094933	51818.3506116222	1.66502059774442	0.124102	1	Vasa recta endothelium	Tumor	IO Naïve non-Sarcomatoid - IO Naïve Sarcomatoid
108874.225440567	66006.7865168684	1.64943987104635	0.130072	1	gdT cell	Tumor	IO Naïve non-Sarcomatoid - IO Naïve Sarcomatoid
-157170.852128982	97835.8865771199	-1.60647445050841	0.146837	1	Non-classical monocyte	Tumor	IO Naïve non-Sarcomatoid - IO Naïve Sarcomatoid
-201938.491526666	138118.724136506	-1.46206455923445	0.171698	1	Collecting duct cell	Tumor	IO Naïve non-Sarcomatoid - IO Naïve Sarcomatoid
95916.5332117122	78626.4404005745	1.21990176234675	0.257242	1	Naive T cell	Tumor	IO Naïve non-Sarcomatoid - IO Naïve Sarcomatoid
-1638849.58098551	1345612.2395474	-1.21792113122926	0.257953	1	Intermediate monocyte	Tumor	IO Naïve non-Sarcomatoid - IO Naïve Sarcomatoid
438113.272583504	396128.41573143	1.10598799577291	0.300879	1	Mast cell	Tumor	IO Naïve non-Sarcomatoid - IO Naïve Sarcomatoid
-50815.6076327769	49399.9177792233	-1.02865773704079	0.337867	1	Naive CD4 T cell	Tumor	IO Naïve non-Sarcomatoid - IO Naïve Sarcomatoid
459458.17232636	497139.102278085	0.92420445348383	0.375209	1	NK cell	Tumor	IO Naïve non-Sarcomatoid - IO Naïve Sarcomatoid
-86743.3346177356	95756.864439005	-0.905870666567087	0.384417	1	Myeloid DC	Tumor	IO Naïve non-Sarcomatoid - IO Naïve Sarcomatoid
114924.877717609	132812.895126941	0.8653141519712	0.420114	1	Possibly Mid-Rep (Misc. Cells)	Tumor	IO Naïve non-Sarcomatoid - IO Naïve Sarcomatoid
120649.849934331	144369.85828093	0.835699718562844	0.421106	1	Proximal tubule	Tumor	IO Naïve non-Sarcomatoid - IO Naïve Sarcomatoid
897911.598978895	1108213.96301034	0.810233067755093	0.436663	1	Plasmacytoid dendritic cell	Tumor	IO Naïve non-Sarcomatoid - IO Naïve Sarcomatoid
1276103.40277959	1607811.54007801	0.793689665094502	0.447796	1	B cell	Tumor	IO Naïve non-Sarcomatoid - IO Naïve Sarcomatoid
-4678.45800137806	6015.78200740843	-0.777697395885779	0.45315	1	Tumor	Tumor	IO Naïve non-Sarcomatoid - IO Naïve Sarcomatoid
-66261.8382067362	85754.40780227	-0.772693088377694	0.455986	1	Neutrophil	Tumor	IO Naïve non-Sarcomatoid - IO Naïve Sarcomatoid
21032.30087643	27816.525625803	0.756108119301576	0.465469	1	Regulatory T cell	Tumor	IO Naïve non-Sarcomatoid - IO Naïve Sarcomatoid
22882.1779921441	31848.4654574584	0.71847034585415	0.487448	1	M2 macrophage (CD163)	Tumor	IO Naïve non-Sarcomatoid - IO Naïve Sarcomatoid
-126873.76690328	185913.589952375	-0.682434064856586	0.514235	1	Fibroblast	Tumor	IO Naïve non-Sarcomatoid - IO Naïve Sarcomatoid
149582.009280127	228126.30686966	0.655698202161275	0.526815	1	M1 Macrophage (STAT1)	Tumor	IO Naïve non-Sarcomatoid - IO Naïve Sarcomatoid
-138041.211578568	219185.030237332	-0.629793063098779	0.548827	1	Epithelial progenitor cell	Tumor	IO Naïve non-Sarcomatoid - IO Naïve Sarcomatoid
51291.4174096088	90279.2000809265	0.568142134219522	0.594502	1	Naive B cell	Tumor	IO Naïve non-Sarcomatoid - IO Naïve Sarcomatoid
-208386.255065399	390112.423546498	-0.534169748225312	0.630273	1	Podocyte	Tumor	IO Naïve non-Sarcomatoid - IO Naïve Sarcomatoid
22068.4295240516	70247.3340517928	0.314153267478887	0.759282	1	Myofibroblast	Tumor	IO Naïve non-Sarcomatoid - IO Naïve Sarcomatoid
-26129.1531415563	160739.870991473	-0.162555518928732	0.87875	1	Pelvic epithelium	Tumor	IO Naïve non-Sarcomatoid - IO Naïve Sarcomatoid
-6348.92955304282	82775.4822061653	-0.0767006048630416	0.940239	1	Capillary endothelium	Tumor	IO Naïve non-Sarcomatoid - IO Naïve Sarcomatoid
-546.529950894211	59903.3667826953	-0.00912352644346013	0.992884	1	CD8 T cell	Tumor	IO Naïve non-Sarcomatoid - IO Naïve Sarcomatoid
* Positive values indicate higher in IO exposed samples than in IO naïve samples.

## Sheet: Table S6
Table S6: Differential gene expression of primary ccRCC tumor and stroma samples between cohorts.
Gene	P.value	P.adj	mean in group Treatment Naive	mean in group Received IO	Difference	Source	Comparison
ABL1	0.150925	0.482458	0.00290684	-0.0336986	-0.0366054	Tumor	IO Naïve - IO Exposed
ABL2	0.214965	0.554875	-0.0306762	0.0173862	0.0480624	Tumor	IO Naïve - IO Exposed
ACE	0.50829	0.78272	0.00768227	-0.0069281	-0.0146104	Tumor	IO Naïve - IO Exposed
ACE2	0.776521	0.906741	0.0215583	0.0794138	0.0578555	Tumor	IO Naïve - IO Exposed
ACKR1	0.225189	0.563855	-0.0185454	-0.0659355	-0.0473901	Tumor	IO Naïve - IO Exposed
ACKR3	0.641756	0.842841	0.0283963	0.0592209	0.0308246	Tumor	IO Naïve - IO Exposed
ACKR4	0.643336	0.842841	0.0125636	0.0221924	0.00962878	Tumor	IO Naïve - IO Exposed
ACTA2	0.481764	0.770715	-0.157021	-0.0892491	0.0677721	Tumor	IO Naïve - IO Exposed
ACTG2	0.655169	0.846796	-0.0232329	-0.0412313	-0.0179985	Tumor	IO Naïve - IO Exposed
ACVR1	0.842366	0.933359	-0.00394383	-0.00997096	-0.00602714	Tumor	IO Naïve - IO Exposed
ACVR1B	0.546644	0.79429	-0.000168984	-0.0255972	-0.0254283	Tumor	IO Naïve - IO Exposed
ACVR2A	0.572242	0.810606	0.0157221	-0.00269151	-0.0184136	Tumor	IO Naïve - IO Exposed
ACVRL1	0.247584	0.586331	0.0171628	-0.0251505	-0.0423134	Tumor	IO Naïve - IO Exposed
ADGRA2	0.77427	0.905518	0.0105756	-0.00551741	-0.016093	Tumor	IO Naïve - IO Exposed
ADGRA3	0.634958	0.84222	0.0315151	0.0163214	-0.0151937	Tumor	IO Naïve - IO Exposed
ADGRB2	0.0353989	0.254349	0.0227444	-0.0219476	-0.044692	Tumor	IO Naïve - IO Exposed
ADGRB3	0.0386034	0.263266	0.0385964	-0.0232838	-0.0618802	Tumor	IO Naïve - IO Exposed
ADGRD1	0.796859	0.911439	-0.0144282	-0.00615826	0.00826995	Tumor	IO Naïve - IO Exposed
ADGRE1	0.00203885	0.112139	0.0247	-0.024952	-0.0496519	Tumor	IO Naïve - IO Exposed
ADGRE2	0.172254	0.502465	0.0102421	-0.0196597	-0.0299017	Tumor	IO Naïve - IO Exposed
ADGRE5	0.527557	0.787579	-0.0208841	0.00870136	0.0295855	Tumor	IO Naïve - IO Exposed
ADGRF1	0.0144944	0.182897	0.0246248	-0.0339155	-0.0585403	Tumor	IO Naïve - IO Exposed
ADGRF3	0.301565	0.631442	0.0103555	-0.00972875	-0.0200843	Tumor	IO Naïve - IO Exposed
ADGRF4	0.706027	0.865831	0.0196173	0.00448018	-0.0151371	Tumor	IO Naïve - IO Exposed
ADGRF5	0.789868	0.90996	0.0857223	0.0592048	-0.0265176	Tumor	IO Naïve - IO Exposed
ADGRG1	0.113279	0.428228	-0.039639	0.0969279	0.136567	Tumor	IO Naïve - IO Exposed
ADGRG2	0.206976	0.546633	-0.0159365	0.0291946	0.0451311	Tumor	IO Naïve - IO Exposed
ADGRG3	0.361843	0.693902	0.00839829	-0.0127284	-0.0211267	Tumor	IO Naïve - IO Exposed
ADGRG5	0.501202	0.78272	-0.00127674	-0.0170991	-0.0158224	Tumor	IO Naïve - IO Exposed
ADGRG6	0.532776	0.787579	0.0214705	-0.0374526	-0.0589231	Tumor	IO Naïve - IO Exposed
ADGRL1	0.639051	0.842841	0.0120858	0.000650576	-0.0114352	Tumor	IO Naïve - IO Exposed
ADGRL2	0.376578	0.699272	-0.0102672	0.0769083	0.0871755	Tumor	IO Naïve - IO Exposed
ADGRL4	0.842846	0.933359	0.0587196	0.0769128	0.0181931	Tumor	IO Naïve - IO Exposed
ADGRV1	0.278793	0.606264	0.0119486	-0.0141527	-0.0261013	Tumor	IO Naïve - IO Exposed
ADIPOQ	0.0809649	0.371509	0.0277215	-0.016677	-0.0443985	Tumor	IO Naïve - IO Exposed
ADIRF	0.144757	0.475417	0.270581	0.0229995	-0.247581	Tumor	IO Naïve - IO Exposed
ADM2	0.124335	0.441981	0.0331555	-0.0244343	-0.0575898	Tumor	IO Naïve - IO Exposed
ADORA2A	0.0212925	0.206257	0.0387308	-0.0562444	-0.0949752	Tumor	IO Naïve - IO Exposed
AGR2	0.0359935	0.254349	0.0237742	-0.0334393	-0.0572136	Tumor	IO Naïve - IO Exposed
AHI1	0.472911	0.764172	-0.00827521	0.023261	0.0315362	Tumor	IO Naïve - IO Exposed
AHR	0.814711	0.920268	-0.020243	-0.00804554	0.0121974	Tumor	IO Naïve - IO Exposed
AKT1	0.196778	0.533081	-0.00731229	0.059006	0.0663183	Tumor	IO Naïve - IO Exposed
ALCAM	0.714054	0.872903	0.0154056	0.0308806	0.0154751	Tumor	IO Naïve - IO Exposed
ANGPT1	0.877897	0.946687	-0.00948654	-0.0149937	-0.0055072	Tumor	IO Naïve - IO Exposed
ANGPT2	0.813783	0.920268	0.0255187	0.00921569	-0.016303	Tumor	IO Naïve - IO Exposed
ANGPT4	0.0088181	0.154779	0.0135772	-0.0382388	-0.051816	Tumor	IO Naïve - IO Exposed
B2M	6.36595e-06	0.00395942	-0.721817	0.523077	1.24489	Stroma	IO Naïve - IO Exposed
ANXA1	0.57575	0.811977	-0.0860733	-0.132117	-0.0460437	Tumor	IO Naïve - IO Exposed
ANXA2	0.21363	0.554875	-0.0760554	0.243647	0.319702	Tumor	IO Naïve - IO Exposed
ANXA4	0.187366	0.520578	0.0378197	0.573426	0.535606	Tumor	IO Naïve - IO Exposed
APOA1	0.019333	0.206257	0.0321687	-0.0329763	-0.065145	Tumor	IO Naïve - IO Exposed
APOB	0.726138	0.881165	-0.0111019	0.0285688	0.0396707	Tumor	IO Naïve - IO Exposed
APOD	0.0113746	0.154779	-0.0100064	-0.0735982	-0.0635919	Tumor	IO Naïve - IO Exposed
APP	0.858841	0.938918	0.0086433	0.027599	0.0189557	Tumor	IO Naïve - IO Exposed
AQP3	0.10504	0.415255	0.0396711	-0.0461141	-0.0857852	Tumor	IO Naïve - IO Exposed
AR	0.488407	0.779096	0.0086601	-0.0245809	-0.033241	Tumor	IO Naïve - IO Exposed
AREG	0.028579	0.236269	0.0148378	-0.0495058	-0.0643437	Tumor	IO Naïve - IO Exposed
ARF1	0.271848	0.603393	-0.0294024	0.0546998	0.0841022	Tumor	IO Naïve - IO Exposed
ARG1	0.00159675	0.102085	0.0284314	-0.0235625	-0.051994	Tumor	IO Naïve - IO Exposed
ARHGDIB	0.408346	0.718539	0.00253603	0.108982	0.106446	Tumor	IO Naïve - IO Exposed
ARTN	0.0585955	0.321124	0.02198	-0.0127162	-0.0346962	Tumor	IO Naïve - IO Exposed
ATF3	0.270634	0.603393	-0.0134691	-0.0704782	-0.0570091	Tumor	IO Naïve - IO Exposed
ATG10	0.578345	0.812054	0.000770547	0.0294402	0.0286696	Tumor	IO Naïve - IO Exposed
ATG12	0.159558	0.486445	-0.030785	-0.10369	-0.0729047	Tumor	IO Naïve - IO Exposed
ATG5	0.650811	0.846796	0.00514527	0.0202539	0.0151086	Tumor	IO Naïve - IO Exposed
ATM	0.137468	0.467342	0.0149081	-0.0634201	-0.0783282	Tumor	IO Naïve - IO Exposed
ATR	0.980411	0.990742	0.0226575	0.0237299	0.00107236	Tumor	IO Naïve - IO Exposed
AXL	0.348631	0.685117	0.0392575	-0.0161382	-0.0553957	Tumor	IO Naïve - IO Exposed
AZGP1	0.880912	0.946913	0.0214038	0.00739152	-0.0140122	Tumor	IO Naïve - IO Exposed
ARHGDIB	8.25739e-06	0.00395942	-0.109788	0.269744	0.379532	Stroma	IO Naïve - IO Exposed
B2M	0.629723	0.841092	-0.145033	0.0631727	0.208206	Tumor	IO Naïve - IO Exposed
B3GNT7	0.532682	0.787579	-0.001796	-0.0192231	-0.0174271	Tumor	IO Naïve - IO Exposed
BAG3	0.194012	0.531594	-0.0268531	0.0530595	0.0799126	Tumor	IO Naïve - IO Exposed
BATF3	0.297113	0.624849	-0.0263497	0.0110931	0.0374428	Tumor	IO Naïve - IO Exposed
BAX	0.683085	0.860619	0.0226882	0.0681102	0.045422	Tumor	IO Naïve - IO Exposed
BCL2	0.0590931	0.321124	0.235666	-0.0694709	-0.305137	Tumor	IO Naïve - IO Exposed
BCL2L1	0.162408	0.489779	-0.0407449	0.198119	0.238864	Tumor	IO Naïve - IO Exposed
BECN1	0.186335	0.520578	-0.0305517	0.0671574	0.0977091	Tumor	IO Naïve - IO Exposed
BEST1	0.0432154	0.267853	0.0336077	-0.0266336	-0.0602414	Tumor	IO Naïve - IO Exposed
BGN	0.663021	0.846796	-0.0581429	-0.180549	-0.122406	Tumor	IO Naïve - IO Exposed
BID	0.364111	0.6942	0.0294968	0.00229033	-0.0272065	Tumor	IO Naïve - IO Exposed
BIRC5	0.109287	0.420907	-0.00838353	0.0780668	0.0864503	Tumor	IO Naïve - IO Exposed
BMP1	0.661495	0.846796	-0.0217357	0.00498398	0.0267197	Tumor	IO Naïve - IO Exposed
BMP2	0.57081	0.810565	0.000769103	0.0617685	0.0609994	Tumor	IO Naïve - IO Exposed
BMP3	0.0495721	0.291654	0.0226396	-0.0292044	-0.051844	Tumor	IO Naïve - IO Exposed
BMP4	0.0420821	0.267717	0.018061	-0.0456193	-0.0636803	Tumor	IO Naïve - IO Exposed
BMP5	0.207481	0.546633	0.015696	-0.00999457	-0.0256906	Tumor	IO Naïve - IO Exposed
BMP6	0.241402	0.581669	-0.0047376	-0.03331	-0.0285724	Tumor	IO Naïve - IO Exposed
BMP7	0.0408729	0.266198	0.0144381	-0.028617	-0.0430551	Tumor	IO Naïve - IO Exposed
BMPR1A	0.588468	0.817128	-0.0035725	0.0179338	0.0215063	Tumor	IO Naïve - IO Exposed
BMPR2	0.116286	0.43224	0.00113147	0.0621349	0.0610034	Tumor	IO Naïve - IO Exposed
BMX	0.426231	0.736497	0.0132967	-0.00212871	-0.0154254	Tumor	IO Naïve - IO Exposed
BRCA1	0.0589784	0.321124	-0.0142668	0.0766263	0.0908931	Tumor	IO Naïve - IO Exposed
BST1	0.957363	0.977412	0.00383443	0.00201786	-0.00181658	Tumor	IO Naïve - IO Exposed
BST2	0.526626	0.787579	0.0328099	0.117141	0.0843313	Tumor	IO Naïve - IO Exposed
BTG1	0.0742863	0.357993	0.00801308	-0.199156	-0.207169	Tumor	IO Naïve - IO Exposed
BTK	0.683149	0.860619	-0.0158421	-0.0239838	-0.00814171	Tumor	IO Naïve - IO Exposed
C11orf96	0.907735	0.96357	-0.125408	-0.142074	-0.0166655	Tumor	IO Naïve - IO Exposed
C1QA	0.541666	0.79044	-0.127145	-0.20065	-0.0735051	Tumor	IO Naïve - IO Exposed
C1QB	0.622966	0.836633	-0.0923633	-0.153135	-0.0607714	Tumor	IO Naïve - IO Exposed
C1QC	0.493351	0.782022	-0.11903	-0.188847	-0.0698169	Tumor	IO Naïve - IO Exposed
C5AR2	0.0601439	0.321124	0.0289255	-0.0319611	-0.0608866	Tumor	IO Naïve - IO Exposed
C9orf16	0.00239922	0.114449	0.0383469	-0.0835401	-0.121887	Tumor	IO Naïve - IO Exposed
CALB1	0.167793	0.499096	0.0120622	-0.0233778	-0.0354399	Tumor	IO Naïve - IO Exposed
CALD1	0.282383	0.612287	-0.119416	-0.000285336	0.11913	Tumor	IO Naïve - IO Exposed
CALM1	0.0099985	0.154779	-0.0370213	0.169795	0.206816	Tumor	IO Naïve - IO Exposed
CALM2	0.0799629	0.368675	-0.0824475	0.206218	0.288666	Tumor	IO Naïve - IO Exposed
CALM3	0.11253	0.428228	0.0130655	0.166754	0.153689	Tumor	IO Naïve - IO Exposed
CAMP	0.196596	0.533081	0.0220552	-0.0140854	-0.0361406	Tumor	IO Naïve - IO Exposed
CASP3	0.064478	0.332443	-0.036195	0.060047	0.096242	Tumor	IO Naïve - IO Exposed
CASP8	0.387699	0.70551	-0.00415934	0.0625638	0.0667231	Tumor	IO Naïve - IO Exposed
CASR	0.00210767	0.112139	0.0257272	-0.0524838	-0.078211	Tumor	IO Naïve - IO Exposed
CAV1	0.0702807	0.349219	0.029627	0.474853	0.445226	Tumor	IO Naïve - IO Exposed
CCL11	0.217552	0.556353	0.00936748	-0.0195716	-0.028939	Tumor	IO Naïve - IO Exposed
CCL13	0.24795	0.586331	-0.0201559	0.0292865	0.0494424	Tumor	IO Naïve - IO Exposed
CCL15	0.780265	0.907843	0.0400307	0.00762235	-0.0324083	Tumor	IO Naïve - IO Exposed
CCL18	0.26547	0.601857	-0.0162321	-0.0459714	-0.0297394	Tumor	IO Naïve - IO Exposed
CCL19	0.925007	0.971244	-0.154317	-0.159894	-0.00557698	Tumor	IO Naïve - IO Exposed
CCL2	0.355636	0.690696	-0.0809388	0.0629187	0.143857	Tumor	IO Naïve - IO Exposed
CCL20	0.394435	0.71357	-0.115297	0.257181	0.372478	Tumor	IO Naïve - IO Exposed
CCL21	0.0665659	0.339557	-0.164925	-0.282611	-0.117687	Tumor	IO Naïve - IO Exposed
CCL23	0.0358752	0.254349	0.0298394	-0.0321134	-0.0619528	Tumor	IO Naïve - IO Exposed
CCL26	0.014736	0.183531	0.0168478	-0.047057	-0.0639048	Tumor	IO Naïve - IO Exposed
CCL28	0.995615	0.997042	-0.0230492	-0.0235465	-0.000497255	Tumor	IO Naïve - IO Exposed
CCL3	0.374686	0.699272	0.0522852	-0.00816993	-0.0604552	Tumor	IO Naïve - IO Exposed
CCL3L3	0.0955113	0.393113	0.0385344	-0.0594985	-0.0980328	Tumor	IO Naïve - IO Exposed
CCL4	0.432019	0.742484	0.115829	-0.0462127	-0.162041	Tumor	IO Naïve - IO Exposed
CCL4L2	0.216735	0.555745	0.052823	-0.0731293	-0.125952	Tumor	IO Naïve - IO Exposed
CCL5	0.877138	0.946687	0.0588375	-0.00162932	-0.0604668	Tumor	IO Naïve - IO Exposed
CCL7	0.445317	0.750543	0.00882804	-0.00867918	-0.0175072	Tumor	IO Naïve - IO Exposed
CCL8	0.57123	0.810565	-0.00604432	0.0155238	0.0215681	Tumor	IO Naïve - IO Exposed
CCND1	0.824051	0.926185	0.189729	0.145865	-0.0438639	Tumor	IO Naïve - IO Exposed
CCR1	0.239001	0.580244	-0.000470106	-0.0265749	-0.0261048	Tumor	IO Naïve - IO Exposed
CCR10	0.0207484	0.206257	0.0431849	-0.0361302	-0.0793151	Tumor	IO Naïve - IO Exposed
CCR2	0.834039	0.930753	-0.0279557	-0.0217191	0.00623668	Tumor	IO Naïve - IO Exposed
CCR5	0.914157	0.967656	0.007318	-0.00483842	-0.0121564	Tumor	IO Naïve - IO Exposed
CCR7	0.13278	0.45477	0.000648157	-0.0272141	-0.0278623	Tumor	IO Naïve - IO Exposed
CCRL2	0.353441	0.688923	-0.0160414	0.0197848	0.0358261	Tumor	IO Naïve - IO Exposed
CD14	0.51362	0.78272	-0.134731	-0.167584	-0.0328532	Tumor	IO Naïve - IO Exposed
CD163	0.908308	0.96357	-0.116866	-0.10846	0.00840543	Tumor	IO Naïve - IO Exposed
CD164	0.158085	0.486445	-0.0428064	0.1985	0.241307	Tumor	IO Naïve - IO Exposed
CD19	0.0889752	0.380756	-0.0044076	-0.0671867	-0.0627791	Tumor	IO Naïve - IO Exposed
CD2	0.896333	0.957219	-0.0238067	-0.00548235	0.0183244	Tumor	IO Naïve - IO Exposed
CD209	0.513768	0.78272	-0.00831912	-0.0275023	-0.0191832	Tumor	IO Naïve - IO Exposed
CD24	0.277503	0.606209	0.0673728	1.00981	0.942435	Tumor	IO Naïve - IO Exposed
CD27	0.215817	0.554875	0.0316966	-0.121742	-0.153439	Tumor	IO Naïve - IO Exposed
CD274	0.205968	0.545643	0.0222146	-0.02697	-0.0491846	Tumor	IO Naïve - IO Exposed
CD276	0.599399	0.827084	-0.0259104	-0.00529866	0.0206118	Tumor	IO Naïve - IO Exposed
CD28	0.224208	0.563855	-0.00347251	-0.0758484	-0.0723759	Tumor	IO Naïve - IO Exposed
CD300A	0.512164	0.78272	-0.0176646	-0.0463058	-0.0286411	Tumor	IO Naïve - IO Exposed
CD33	0.369046	0.698057	-0.00814124	-0.0272577	-0.0191165	Tumor	IO Naïve - IO Exposed
CD34	0.1994	0.538661	0.0491935	0.289565	0.240372	Tumor	IO Naïve - IO Exposed
CD36	0.398231	0.715085	0.300528	0.0662023	-0.234326	Tumor	IO Naïve - IO Exposed
CD37	0.794745	0.910605	-0.179986	-0.192579	-0.0125932	Tumor	IO Naïve - IO Exposed
CD38	0.730332	0.881165	0.00325247	-0.0172167	-0.0204692	Tumor	IO Naïve - IO Exposed
CD3D	0.694982	0.863602	0.00146449	-0.0415047	-0.0429692	Tumor	IO Naïve - IO Exposed
CD3E	0.0283626	0.236269	-0.0235687	-0.219431	-0.195863	Tumor	IO Naïve - IO Exposed
CD3G	0.726401	0.881165	0.0331891	-0.0088881	-0.0420773	Tumor	IO Naïve - IO Exposed
CD4	0.239458	0.580244	-0.0472511	-0.0857398	-0.0384887	Tumor	IO Naïve - IO Exposed
CD40	0.880661	0.946913	0.0186041	0.0355104	0.0169063	Tumor	IO Naïve - IO Exposed
CD40LG	0.12899	0.449047	-0.0197569	-0.0653365	-0.0455796	Tumor	IO Naïve - IO Exposed
CD44	0.451031	0.751399	-0.131375	0.0673656	0.19874	Tumor	IO Naïve - IO Exposed
CD47	0.38322	0.701352	-0.0279629	0.0544766	0.0824395	Tumor	IO Naïve - IO Exposed
CD48	0.741731	0.885656	-0.0485476	-0.0710615	-0.0225139	Tumor	IO Naïve - IO Exposed
CD52	0.684621	0.860619	-0.01236	-0.091688	-0.079328	Tumor	IO Naïve - IO Exposed
CD53	0.613204	0.82915	-0.0603097	-0.118706	-0.0583962	Tumor	IO Naïve - IO Exposed
CD55	0.304122	0.633815	-0.0313612	-0.0687565	-0.0373953	Tumor	IO Naïve - IO Exposed
CD58	0.781091	0.907843	0.0140099	0.0363001	0.0222902	Tumor	IO Naïve - IO Exposed
CD59	0.181234	0.512695	-0.0627974	0.0916367	0.154434	Tumor	IO Naïve - IO Exposed
CD5L	0.141641	0.470763	0.0214752	-0.0295662	-0.0510414	Tumor	IO Naïve - IO Exposed
CD63	0.0597669	0.321124	-0.105153	0.109409	0.214562	Tumor	IO Naïve - IO Exposed
CD68	0.24597	0.586331	-0.0808289	0.0675231	0.148352	Tumor	IO Naïve - IO Exposed
CD69	0.333811	0.668575	-0.0361057	-0.11807	-0.0819645	Tumor	IO Naïve - IO Exposed
CD70	0.409557	0.719351	-0.0278219	0.124457	0.152279	Tumor	IO Naïve - IO Exposed
CD74	0.58254	0.814367	-0.159007	-0.34913	-0.190123	Tumor	IO Naïve - IO Exposed
CD79A	0.341353	0.680576	-0.0557083	-0.104414	-0.0487055	Tumor	IO Naïve - IO Exposed
CD80	0.838033	0.931223	0.00133934	-0.00741384	-0.00875318	Tumor	IO Naïve - IO Exposed
CD81	0.571368	0.810565	-0.015544	-0.0736351	-0.0580911	Tumor	IO Naïve - IO Exposed
CD83	0.845461	0.935176	-0.0416398	-0.0478416	-0.00620179	Tumor	IO Naïve - IO Exposed
CD84	0.32607	0.662502	0.0157608	-0.0991215	-0.114882	Tumor	IO Naïve - IO Exposed
CD86	0.717254	0.875122	-0.00730013	-0.0159994	-0.00869931	Tumor	IO Naïve - IO Exposed
CD8A	0.259788	0.598887	0.116559	-0.0963344	-0.212893	Tumor	IO Naïve - IO Exposed
CD8B	0.237252	0.580244	0.0241645	-0.0518044	-0.075969	Tumor	IO Naïve - IO Exposed
CD9	0.751539	0.891092	0.041869	-0.0099027	-0.0517717	Tumor	IO Naïve - IO Exposed
CDH1	0.473943	0.764172	0.066627	-0.0190944	-0.0857214	Tumor	IO Naïve - IO Exposed
CDH11	0.45366	0.751399	-0.0321751	0.00893573	0.0411109	Tumor	IO Naïve - IO Exposed
CDH5	0.46131	0.757138	0.0477735	-0.0212361	-0.0690096	Tumor	IO Naïve - IO Exposed
CDKN1A	0.273698	0.603393	-0.0525241	0.0889726	0.141497	Tumor	IO Naïve - IO Exposed
CDKN3	0.92828	0.971244	0.00682666	0.00333779	-0.00348887	Tumor	IO Naïve - IO Exposed
CEACAM1	0.536999	0.790296	-0.0160549	0.0213832	0.0374381	Tumor	IO Naïve - IO Exposed
CEACAM6	0.0273206	0.236269	0.0112955	-0.0355675	-0.046863	Tumor	IO Naïve - IO Exposed
CELSR1	0.642991	0.842841	0.0138218	0.0465201	0.0326983	Tumor	IO Naïve - IO Exposed
CELSR2	0.0784678	0.363529	0.0318031	-0.0316737	-0.0634768	Tumor	IO Naïve - IO Exposed
CENPF	0.170352	0.501129	0.00197978	0.0545564	0.0525766	Tumor	IO Naïve - IO Exposed
CFD	0.00942215	0.154779	-0.0208702	-0.12577	-0.1049	Tumor	IO Naïve - IO Exposed
CFLAR	0.94032	0.975036	0.0249097	0.0298993	0.00498959	Tumor	IO Naïve - IO Exposed
CHEK1	0.607637	0.828612	0.0512477	0.0841837	0.032936	Tumor	IO Naïve - IO Exposed
CHEK2	0.293951	0.620922	0.0138901	-0.0188937	-0.0327837	Tumor	IO Naïve - IO Exposed
CHGA	0.0374069	0.258081	0.0232004	-0.0227367	-0.0459371	Tumor	IO Naïve - IO Exposed
CHI3L1	0.228996	0.570408	0.0140472	-0.0233981	-0.0374453	Tumor	IO Naïve - IO Exposed
CIDEA	0.450581	0.751399	0.00990582	-0.0141631	-0.0240689	Tumor	IO Naïve - IO Exposed
CIITA	0.368913	0.698057	-0.0608407	-0.131206	-0.0703658	Tumor	IO Naïve - IO Exposed
CLCF1	0.664947	0.846858	0.0110135	-0.0139906	-0.0250041	Tumor	IO Naïve - IO Exposed
CLDN4	0.0205819	0.206257	-0.0577982	-0.188644	-0.130846	Tumor	IO Naïve - IO Exposed
CLEC10A	0.491282	0.780032	-0.0160511	-0.0291592	-0.0131081	Tumor	IO Naïve - IO Exposed
CLEC12A	0.113867	0.428228	0.037014	-0.0461726	-0.0831866	Tumor	IO Naïve - IO Exposed
CLEC14A	0.899849	0.958304	0.00661599	0.0142425	0.00762651	Tumor	IO Naïve - IO Exposed
CLEC1A	0.605196	0.828482	0.0335581	0.00970248	-0.0238556	Tumor	IO Naïve - IO Exposed
CLEC2B	0.00369111	0.13178	0.00819543	-0.0916998	-0.0998952	Tumor	IO Naïve - IO Exposed
CLEC2D	0.27009	0.603393	0.00779066	-0.0917253	-0.099516	Tumor	IO Naïve - IO Exposed
CLEC4A	0.330295	0.666848	0.000327627	-0.0239515	-0.0242791	Tumor	IO Naïve - IO Exposed
CLEC4D	0.0893327	0.380756	0.00821062	-0.0402332	-0.0484438	Tumor	IO Naïve - IO Exposed
CLEC4E	0.102387	0.408903	0.0295258	-0.0374298	-0.0669556	Tumor	IO Naïve - IO Exposed
CLEC5A	0.518277	0.78272	0.0161203	-0.00460951	-0.0207298	Tumor	IO Naïve - IO Exposed
CLEC7A	0.292546	0.620922	-0.0629894	-0.0199356	0.0430538	Tumor	IO Naïve - IO Exposed
CLOCK	0.782118	0.907843	-0.00422388	0.00430571	0.00852958	Tumor	IO Naïve - IO Exposed
CLU	0.221402	0.560222	-0.127473	-0.32456	-0.197087	Tumor	IO Naïve - IO Exposed
CMKLR1	0.949618	0.975036	-0.0193287	-0.0181115	0.00121714	Tumor	IO Naïve - IO Exposed
CNTFR	0.00940817	0.154779	0.0476911	-0.0418695	-0.0895607	Tumor	IO Naïve - IO Exposed
COL11A1	0.395849	0.71357	-0.0164126	0.0654955	0.0819081	Tumor	IO Naïve - IO Exposed
COL12A1	0.540592	0.79044	-0.0698747	-0.0277968	0.0420779	Tumor	IO Naïve - IO Exposed
COL14A1	0.630982	0.841444	-0.104539	-0.127601	-0.0230613	Tumor	IO Naïve - IO Exposed
COL15A1	0.353309	0.688923	-0.0615812	0.0924416	0.154023	Tumor	IO Naïve - IO Exposed
COL16A1	0.0564932	0.318688	-0.0141255	-0.0619586	-0.0478332	Tumor	IO Naïve - IO Exposed
COL17A1	0.0888219	0.380756	0.0146124	-0.0301135	-0.0447259	Tumor	IO Naïve - IO Exposed
COL18A1	0.345185	0.682542	-0.0699365	0.175414	0.245351	Tumor	IO Naïve - IO Exposed
COL1A1	0.159781	0.486445	-0.447291	-0.16161	0.285681	Tumor	IO Naïve - IO Exposed
COL1A2	0.263948	0.601249	-0.285888	-0.132384	0.153504	Tumor	IO Naïve - IO Exposed
COL21A1	0.0206092	0.206257	0.0422238	-0.0306122	-0.0728361	Tumor	IO Naïve - IO Exposed
COL27A1	0.0414539	0.266807	0.034887	-0.0681339	-0.103021	Tumor	IO Naïve - IO Exposed
COL3A1	0.505651	0.78272	-0.331112	-0.237952	0.0931602	Tumor	IO Naïve - IO Exposed
COL4A1	0.451719	0.751399	-0.0239335	0.147887	0.17182	Tumor	IO Naïve - IO Exposed
COL4A2	0.686093	0.861209	-0.029198	0.0473425	0.0765406	Tumor	IO Naïve - IO Exposed
COL4A5	0.691701	0.863602	0.0275968	0.00932934	-0.0182674	Tumor	IO Naïve - IO Exposed
COL5A1	0.115161	0.431405	-0.128931	0.0268409	0.155772	Tumor	IO Naïve - IO Exposed
COL5A2	0.161216	0.489259	-0.0385575	0.0401808	0.0787383	Tumor	IO Naïve - IO Exposed
COL5A3	0.714054	0.872903	0.0494324	0.10733	0.057898	Tumor	IO Naïve - IO Exposed
COL6A1	0.386104	0.704079	-0.0773896	0.0856431	0.163033	Tumor	IO Naïve - IO Exposed
COL6A2	0.373986	0.699272	-0.088577	0.171838	0.260415	Tumor	IO Naïve - IO Exposed
COL6A3	0.89478	0.956627	-0.10554	-0.118463	-0.0129236	Tumor	IO Naïve - IO Exposed
COL8A1	0.530989	0.787579	-0.101578	0.0656124	0.16719	Tumor	IO Naïve - IO Exposed
COL9A1	0.0065003	0.135186	0.0276926	-0.0315958	-0.0592885	Tumor	IO Naïve - IO Exposed
COL9A2	0.0100109	0.154779	-0.00169168	-0.637291	-0.635599	Tumor	IO Naïve - IO Exposed
COL9A3	0.00671262	0.135186	0.0286303	-0.0577017	-0.086332	Tumor	IO Naïve - IO Exposed
COTL1	0.203852	0.543039	-0.0643809	0.107353	0.171734	Tumor	IO Naïve - IO Exposed
CPA3	0.0254009	0.228653	-3.41437e-05	-0.0391401	-0.0391059	Tumor	IO Naïve - IO Exposed
CPB1	0.0173246	0.195462	0.0267749	-0.0316488	-0.0584238	Tumor	IO Naïve - IO Exposed
CRIP1	0.403761	0.715085	-0.037987	0.250166	0.288153	Tumor	IO Naïve - IO Exposed
CRP	0.0902264	0.382863	0.0544166	-0.108312	-0.162728	Tumor	IO Naïve - IO Exposed
CRYAB	0.191604	0.528013	0.482649	-0.0212557	-0.503904	Tumor	IO Naïve - IO Exposed
CSF1	0.919235	0.967656	0.00316894	0.0091063	0.00593736	Tumor	IO Naïve - IO Exposed
CSF1R	0.150028	0.482458	-0.0497735	-0.107306	-0.0575324	Tumor	IO Naïve - IO Exposed
CSF2	0.00545324	0.135186	0.0239625	-0.0442545	-0.068217	Tumor	IO Naïve - IO Exposed
CSF2RA	0.399954	0.715085	-0.0173305	-0.0468483	-0.0295179	Tumor	IO Naïve - IO Exposed
CSF2RB	0.125808	0.442951	-0.0163288	-0.0690757	-0.0527469	Tumor	IO Naïve - IO Exposed
CSF3	0.00264699	0.115385	0.0364709	-0.0393702	-0.0758411	Tumor	IO Naïve - IO Exposed
CSF3R	0.0889207	0.380756	0.00125024	-0.0473018	-0.048552	Tumor	IO Naïve - IO Exposed
CSHL1	0.168591	0.499096	0.0293845	-0.0313181	-0.0607025	Tumor	IO Naïve - IO Exposed
CSK	0.652024	0.846796	-0.0534563	-0.034186	0.0192703	Tumor	IO Naïve - IO Exposed
CST7	0.211611	0.554466	0.0242433	-0.121054	-0.145297	Tumor	IO Naïve - IO Exposed
CTLA4	0.65854	0.846796	0.0184885	-0.0065719	-0.0250604	Tumor	IO Naïve - IO Exposed
CTNNB1	0.20584	0.545643	-0.101069	0.261648	0.362717	Tumor	IO Naïve - IO Exposed
CTSG	0.0209561	0.206257	0.0161341	-0.0792366	-0.0953707	Tumor	IO Naïve - IO Exposed
CTSW	0.52924	0.787579	0.0645718	0.0224398	-0.0421319	Tumor	IO Naïve - IO Exposed
CUZD1	0.0578018	0.321124	0.0284148	-0.0123227	-0.0407375	Tumor	IO Naïve - IO Exposed
CX3CL1	0.21929	0.557824	0.063871	-0.0102327	-0.0741037	Tumor	IO Naïve - IO Exposed
CX3CR1	0.0360703	0.254349	0.000777359	-0.0558692	-0.0566465	Tumor	IO Naïve - IO Exposed
CXCL1	0.527222	0.787579	-0.00634464	0.0920701	0.0984147	Tumor	IO Naïve - IO Exposed
CXCL10	0.871966	0.944876	0.273495	0.21643	-0.0570646	Tumor	IO Naïve - IO Exposed
CXCL12	0.47698	0.767489	-0.0868418	0.110469	0.197311	Tumor	IO Naïve - IO Exposed
CXCL14	0.509113	0.78272	-0.00101225	-0.108587	-0.107575	Tumor	IO Naïve - IO Exposed
CXCL16	0.0849495	0.380685	-0.0523598	-0.112444	-0.0600845	Tumor	IO Naïve - IO Exposed
CXCL17	0.10742	0.420813	0.0126451	-0.0323214	-0.0449666	Tumor	IO Naïve - IO Exposed
CXCL2	0.452798	0.751399	0.0316091	0.330893	0.299284	Tumor	IO Naïve - IO Exposed
CXCL3	0.942429	0.975036	0.0410781	0.0312529	-0.0098252	Tumor	IO Naïve - IO Exposed
CXCL5	0.538951	0.790296	0.00418182	0.267543	0.263361	Tumor	IO Naïve - IO Exposed
CXCL6	0.58533	0.817076	0.00396273	0.0910143	0.0870515	Tumor	IO Naïve - IO Exposed
CXCL8	0.219006	0.557824	0.0109068	-0.0224047	-0.0333116	Tumor	IO Naïve - IO Exposed
CXCL9	0.343953	0.68151	0.0524414	0.458976	0.406534	Tumor	IO Naïve - IO Exposed
CXCR1	0.368502	0.698057	0.0158039	-0.00284796	-0.0186519	Tumor	IO Naïve - IO Exposed
CXCR2	0.108385	0.420813	0.0137861	-0.0284655	-0.0422515	Tumor	IO Naïve - IO Exposed
CXCR3	0.337713	0.674723	0.00903548	-0.0278422	-0.0368776	Tumor	IO Naïve - IO Exposed
CXCR4	0.991854	0.997042	-0.0487567	-0.0497685	-0.00101182	Tumor	IO Naïve - IO Exposed
CXCR5	0.0539214	0.310562	-0.00271218	-0.0539715	-0.0512593	Tumor	IO Naïve - IO Exposed
CXCR6	0.086441	0.380756	-0.0021267	-0.103219	-0.101092	Tumor	IO Naïve - IO Exposed
CYP19A1	0.550451	0.797927	0.0109369	0.000263292	-0.0106736	Tumor	IO Naïve - IO Exposed
CYP1B1	0.611245	0.829114	-0.113835	-0.0680747	0.0457604	Tumor	IO Naïve - IO Exposed
CYSTM1	0.244511	0.586331	0.0600836	-0.0250646	-0.0851481	Tumor	IO Naïve - IO Exposed
CYTOR	0.63361	0.841595	0.108026	0.0759175	-0.0321084	Tumor	IO Naïve - IO Exposed
DCN	0.983446	0.991718	-0.301787	-0.302936	-0.00114936	Tumor	IO Naïve - IO Exposed
DDC	0.379953	0.699272	0.0662633	-0.0196357	-0.0858989	Tumor	IO Naïve - IO Exposed
DDIT3	0.461862	0.757138	-0.0169385	0.0218512	0.0387897	Tumor	IO Naïve - IO Exposed
DDR1	0.664016	0.846796	-0.00686187	-0.0383163	-0.0314545	Tumor	IO Naïve - IO Exposed
DDR2	0.501553	0.78272	-0.054802	0.103096	0.157898	Tumor	IO Naïve - IO Exposed
DDX58	0.659731	0.846796	0.0178601	-0.00158833	-0.0194484	Tumor	IO Naïve - IO Exposed
DHRS2	0.0399209	0.264338	0.0146796	-0.0448727	-0.0595523	Tumor	IO Naïve - IO Exposed
DLL1	0.394505	0.71357	0.0208963	-0.0270685	-0.0479648	Tumor	IO Naïve - IO Exposed
DMBT1	0.997927	0.997927	0.0130176	0.0128791	-0.000138534	Tumor	IO Naïve - IO Exposed
DNMT1	0.402696	0.715085	-0.0306294	0.0109551	0.0415845	Tumor	IO Naïve - IO Exposed
DNMT3A	0.733792	0.882945	0.000855789	0.0183709	0.0175151	Tumor	IO Naïve - IO Exposed
DNTT	0.182141	0.513745	0.0228805	-0.012164	-0.0350445	Tumor	IO Naïve - IO Exposed
DPP4	0.655673	0.846796	0.00147257	-0.0309375	-0.0324101	Tumor	IO Naïve - IO Exposed
DST	0.379585	0.699272	-0.071971	0.0558215	0.127793	Tumor	IO Naïve - IO Exposed
DUSP1	0.220947	0.560222	0.32785	0.087851	-0.239999	Tumor	IO Naïve - IO Exposed
DUSP2	0.157337	0.486445	0.0552477	-0.139516	-0.194764	Tumor	IO Naïve - IO Exposed
DUSP4	0.435332	0.743535	0.0283485	-0.0302574	-0.058606	Tumor	IO Naïve - IO Exposed
DUSP5	0.0105458	0.154779	-0.0789322	-0.248238	-0.169306	Tumor	IO Naïve - IO Exposed
DUSP6	0.553393	0.800458	0.0315448	-0.0115507	-0.0430955	Tumor	IO Naïve - IO Exposed
EFNA1	0.793721	0.910605	0.025464	0.0807609	0.055297	Tumor	IO Naïve - IO Exposed
EFNA4	0.0599596	0.321124	0.0498971	-0.0119017	-0.0617987	Tumor	IO Naïve - IO Exposed
EFNA5	0.40257	0.715085	0.0655014	0.313382	0.247881	Tumor	IO Naïve - IO Exposed
EFNB1	0.193438	0.531538	-0.010422	0.0833754	0.0937973	Tumor	IO Naïve - IO Exposed
EFNB2	0.478566	0.768752	0.0248965	-0.00984064	-0.0347372	Tumor	IO Naïve - IO Exposed
EFNB3	0.0389529	0.263266	0.0288037	-0.0216494	-0.0504531	Tumor	IO Naïve - IO Exposed
EGF	0.111937	0.427681	0.026432	-0.0353835	-0.0618155	Tumor	IO Naïve - IO Exposed
EGFR	0.424491	0.734897	0.0651584	0.23328	0.168121	Tumor	IO Naïve - IO Exposed
EIF5A	0.00945308	0.154779	-0.0992555	0.167634	0.26689	Tumor	IO Naïve - IO Exposed
ELANE	0.0130272	0.168825	0.0488806	-0.0402633	-0.0891439	Tumor	IO Naïve - IO Exposed
EMP3	0.802004	0.915621	0.0147962	-0.00550315	-0.0202993	Tumor	IO Naïve - IO Exposed
ENG	0.919627	0.967656	-0.00564783	0.0129322	0.01858	Tumor	IO Naïve - IO Exposed
ENTPD1	0.542346	0.79044	-0.0184116	0.030014	0.0484256	Tumor	IO Naïve - IO Exposed
EOMES	0.295421	0.622657	0.0443737	-0.03542	-0.0797937	Tumor	IO Naïve - IO Exposed
EPCAM	0.660247	0.846796	-0.0618835	-0.0219672	0.0399163	Tumor	IO Naïve - IO Exposed
EPHA2	0.958047	0.977412	0.0347107	0.0415221	0.00681138	Tumor	IO Naïve - IO Exposed
EPHA3	0.682091	0.860619	0.0145634	0.0462774	0.0317141	Tumor	IO Naïve - IO Exposed
EPHA4	0.79055	0.90996	0.0344358	0.0219716	-0.0124642	Tumor	IO Naïve - IO Exposed
EPHA7	0.293773	0.620922	-0.00253534	0.361311	0.363846	Tumor	IO Naïve - IO Exposed
EPHB2	0.445208	0.750543	-0.0476765	0.0735661	0.121243	Tumor	IO Naïve - IO Exposed
EPHB3	0.441145	0.747452	0.0171846	-0.0174871	-0.0346716	Tumor	IO Naïve - IO Exposed
EPHB4	0.604669	0.828482	-0.00171173	0.0337756	0.0354873	Tumor	IO Naïve - IO Exposed
EPHB6	0.570633	0.810565	0.0219862	-0.00192663	-0.0239128	Tumor	IO Naïve - IO Exposed
RARRES2	1.90645e-05	0.00609429	-0.0768622	-0.269098	-0.192236	Stroma	IO Naïve - IO Exposed
ERBB2	0.803043	0.915718	-0.0132324	-0.0258517	-0.0126192	Tumor	IO Naïve - IO Exposed
ERBB3	0.732135	0.882057	0.0200312	0.103491	0.0834596	Tumor	IO Naïve - IO Exposed
ESAM	0.928708	0.971244	0.0920639	0.0818306	-0.0102334	Tumor	IO Naïve - IO Exposed
ESR1	0.0889185	0.380756	0.00850674	-0.0447916	-0.0532983	Tumor	IO Naïve - IO Exposed
ETS1	0.869061	0.944876	0.0517734	0.0312874	-0.020486	Tumor	IO Naïve - IO Exposed
TPSB2	1.9591e-05	0.0187878	0.0125654	-0.0891773	-0.101743	Tumor	IO Naïve - IO Exposed
ETV5	0.176034	0.505208	-0.0109953	-0.0601441	-0.0491488	Tumor	IO Naïve - IO Exposed
EZH2	0.375531	0.699272	0.0233637	0.0777945	0.0544308	Tumor	IO Naïve - IO Exposed
EZR	0.871965	0.944876	-0.0136846	0.00574828	0.0194328	Tumor	IO Naïve - IO Exposed
FABP4	0.386179	0.704079	0.0675148	-0.0527804	-0.120295	Tumor	IO Naïve - IO Exposed
FABP5	0.58197	0.814367	-0.00129696	0.0314848	0.0327818	Tumor	IO Naïve - IO Exposed
FAS	0.0586458	0.321124	0.00560548	0.106906	0.101301	Tumor	IO Naïve - IO Exposed
FASLG	0.139175	0.468313	0.0210862	-0.0395	-0.0605862	Tumor	IO Naïve - IO Exposed
FASN	0.333267	0.668575	-0.0361252	0.00442794	0.0405531	Tumor	IO Naïve - IO Exposed
FCER1G	0.127858	0.447504	-0.133211	0.050986	0.184197	Tumor	IO Naïve - IO Exposed
FCGBP	0.175646	0.505208	-0.0555311	-0.100109	-0.0445778	Tumor	IO Naïve - IO Exposed
FCGR3A	0.659965	0.846796	-0.0812931	-0.0276676	0.0536254	Tumor	IO Naïve - IO Exposed
FCRLA	0.00450422	0.13178	0.0254735	-0.0460095	-0.071483	Tumor	IO Naïve - IO Exposed
FES	0.0694668	0.346972	0.00665048	-0.0529048	-0.0595553	Tumor	IO Naïve - IO Exposed
FFAR2	0.00922029	0.154779	0.0476234	-0.057777	-0.1054	Tumor	IO Naïve - IO Exposed
FFAR3	0.00633594	0.135186	0.0394537	-0.0333604	-0.0728141	Tumor	IO Naïve - IO Exposed
FFAR4	0.943778	0.975036	0.00262128	0.00679774	0.00417646	Tumor	IO Naïve - IO Exposed
FGF1	0.0321593	0.247057	0.00207714	-0.0412631	-0.0433403	Tumor	IO Naïve - IO Exposed
FGF12	0.269678	0.603393	0.0234512	-0.00727655	-0.0307278	Tumor	IO Naïve - IO Exposed
FGF13	0.0820099	0.372749	0.0479096	-0.0223801	-0.0702897	Tumor	IO Naïve - IO Exposed
FGF18	0.0886225	0.380756	0.021903	-0.0198013	-0.0417043	Tumor	IO Naïve - IO Exposed
FGF2	0.791352	0.90996	0.0231562	0.00693618	-0.01622	Tumor	IO Naïve - IO Exposed
FGF7	0.10821	0.420813	-0.072453	-0.118833	-0.0463804	Tumor	IO Naïve - IO Exposed
FGF9	0.0358381	0.254349	0.00620609	-0.0518415	-0.0580476	Tumor	IO Naïve - IO Exposed
FGFR1	0.741708	0.885656	-0.0287122	0.00442196	0.0331342	Tumor	IO Naïve - IO Exposed
FGFR2	0.601803	0.828018	0.0323723	0.175783	0.14341	Tumor	IO Naïve - IO Exposed
FGFR3	0.770301	0.901976	0.0026175	0.0258644	0.0232469	Tumor	IO Naïve - IO Exposed
FGG	0.56827	0.810565	-0.25485	0.116054	0.370903	Tumor	IO Naïve - IO Exposed
FGR	0.727308	0.881165	-0.0243686	-0.0110764	0.0132922	Tumor	IO Naïve - IO Exposed
FKBP11	0.215395	0.554875	0.0517674	-0.041356	-0.0931234	Tumor	IO Naïve - IO Exposed
FLT1	0.982863	0.991718	0.254399	0.259792	0.00539343	Tumor	IO Naïve - IO Exposed
FLT3LG	0.102522	0.408903	0.0177168	-0.0635595	-0.0812762	Tumor	IO Naïve - IO Exposed
FN1	0.168621	0.499096	-0.349667	-0.10281	0.246857	Tumor	IO Naïve - IO Exposed
FOS	0.152688	0.484793	0.0218943	-0.263598	-0.285492	Tumor	IO Naïve - IO Exposed
FOXF1	0.0602736	0.321124	0.0235674	-0.0307568	-0.0543242	Tumor	IO Naïve - IO Exposed
FOXP3	0.794761	0.910605	0.0114662	0.00578926	-0.00567694	Tumor	IO Naïve - IO Exposed
FPR1	0.70309	0.863602	-0.0235793	-0.00926056	0.0143187	Tumor	IO Naïve - IO Exposed
FYB1	0.537583	0.790296	-0.016491	-0.093651	-0.07716	Tumor	IO Naïve - IO Exposed
FYN	0.957251	0.977412	-0.0522247	-0.0481581	0.00406655	Tumor	IO Naïve - IO Exposed
FZD1	0.79739	0.911439	0.0337297	0.0769263	0.0431967	Tumor	IO Naïve - IO Exposed
FZD3	0.94939	0.975036	0.0108801	0.0141538	0.00327362	Tumor	IO Naïve - IO Exposed
FZD4	0.730256	0.881165	0.0723537	0.147022	0.0746684	Tumor	IO Naïve - IO Exposed
FZD5	0.468169	0.761631	0.0340505	-0.0122753	-0.0463258	Tumor	IO Naïve - IO Exposed
FZD6	0.153172	0.484793	-0.0083308	0.0948262	0.103157	Tumor	IO Naïve - IO Exposed
FZD7	0.142358	0.470763	0.0146396	-0.0325895	-0.047229	Tumor	IO Naïve - IO Exposed
FZD8	0.736197	0.884537	0.00205322	-0.011884	-0.0139372	Tumor	IO Naïve - IO Exposed
G6PC2	0.00625974	0.135186	0.0274884	-0.0373509	-0.0648392	Tumor	IO Naïve - IO Exposed
G6PD	0.500623	0.78272	-0.0578067	-0.00191243	0.0558943	Tumor	IO Naïve - IO Exposed
GADD45B	0.946288	0.975036	-0.0412976	-0.0349056	0.00639194	Tumor	IO Naïve - IO Exposed
GAS6	0.859349	0.938918	-0.0341976	-0.0501394	-0.0159418	Tumor	IO Naïve - IO Exposed
GATA3	0.162312	0.489779	-0.0114183	-0.0617107	-0.0502924	Tumor	IO Naïve - IO Exposed
GC	0.550811	0.797927	-0.020782	0.111843	0.132625	Tumor	IO Naïve - IO Exposed
GCG	0.0424327	0.267717	0.0225589	-0.0323788	-0.0549377	Tumor	IO Naïve - IO Exposed
GDF10	0.289083	0.620922	-0.000329617	-0.0240288	-0.0236992	Tumor	IO Naïve - IO Exposed
GDF15	0.81358	0.920268	0.0166237	0.0505502	0.0339265	Tumor	IO Naïve - IO Exposed
GDF3	0.640989	0.842841	-0.00101324	-0.011516	-0.0105028	Tumor	IO Naïve - IO Exposed
GDF6	0.0402635	0.26447	0.0439329	-0.0331345	-0.0770674	Tumor	IO Naïve - IO Exposed
GDF9	0.0322024	0.247057	0.040105	-0.0161123	-0.0562173	Tumor	IO Naïve - IO Exposed
GDNF	0.0719302	0.355573	0.0179569	-0.0282258	-0.0461827	Tumor	IO Naïve - IO Exposed
GLUD1	0.0112175	0.154779	-0.0186919	0.184939	0.203631	Tumor	IO Naïve - IO Exposed
GLUL	0.447299	0.751242	-0.0985699	-0.0285092	0.0700607	Tumor	IO Naïve - IO Exposed
GNLY	0.0205186	0.206257	0.0698819	-0.0545054	-0.124387	Tumor	IO Naïve - IO Exposed
GPBAR1	0.0153238	0.183694	0.0499101	-0.0637912	-0.113701	Tumor	IO Naïve - IO Exposed
GPER1	0.12177	0.441981	0.0407814	-0.0215037	-0.0622852	Tumor	IO Naïve - IO Exposed
GPNMB	0.507454	0.78272	-0.164764	-0.0658176	0.0989467	Tumor	IO Naïve - IO Exposed
GPR183	0.976025	0.988393	-0.0492841	-0.0479967	0.0012874	Tumor	IO Naïve - IO Exposed
GPX1	0.0281827	0.236269	-0.129166	0.0592523	0.188418	Tumor	IO Naïve - IO Exposed
GPX3	0.331749	0.668376	-0.231975	0.580054	0.81203	Tumor	IO Naïve - IO Exposed
GSN	0.809339	0.920268	0.0021615	-0.0357661	-0.0379276	Tumor	IO Naïve - IO Exposed
GSTP1	0.498272	0.782067	-0.0549268	0.132034	0.186961	Tumor	IO Naïve - IO Exposed
GZMA	0.629203	0.841092	0.084975	-0.00467054	-0.0896455	Tumor	IO Naïve - IO Exposed
GZMB	0.69244	0.863602	-0.0059072	0.0154222	0.0213294	Tumor	IO Naïve - IO Exposed
GZMH	0.663844	0.846796	0.00462815	-0.028619	-0.0332471	Tumor	IO Naïve - IO Exposed
GZMK	0.253682	0.590873	0.0839025	-0.158407	-0.242309	Tumor	IO Naïve - IO Exposed
H2AZ1	0.0368471	0.256562	-0.0512406	0.173429	0.22467	Tumor	IO Naïve - IO Exposed
H4C3	0.0162011	0.191813	-0.0582164	0.247279	0.305496	Tumor	IO Naïve - IO Exposed
HAVCR2	0.897686	0.957599	0.00349715	-0.0100251	-0.0135223	Tumor	IO Naïve - IO Exposed
HBA1	0.453635	0.751399	0.0285174	-0.0401047	-0.0686221	Tumor	IO Naïve - IO Exposed
HBB	0.702669	0.863602	0.0354819	0.00622748	-0.0292544	Tumor	IO Naïve - IO Exposed
HCAR2	0.0906591	0.383005	0.0405337	-0.0251075	-0.0656412	Tumor	IO Naïve - IO Exposed
HCAR3	0.102272	0.408903	0.0167749	-0.0241965	-0.0409713	Tumor	IO Naïve - IO Exposed
HCK	0.333939	0.668575	-0.0194645	0.00598581	0.0254503	Tumor	IO Naïve - IO Exposed
HCST	0.0318573	0.247057	0.0377796	-0.141038	-0.178817	Tumor	IO Naïve - IO Exposed
HDAC1	0.118091	0.437257	-0.000641724	0.0428386	0.0434804	Tumor	IO Naïve - IO Exposed
HDAC11	0.605595	0.828482	-0.0102148	0.0178625	0.0280773	Tumor	IO Naïve - IO Exposed
HDAC3	0.172625	0.502465	-0.0444718	0.0649543	0.109426	Tumor	IO Naïve - IO Exposed
HDAC4	0.598854	0.827084	-0.0120511	0.0130703	0.0251213	Tumor	IO Naïve - IO Exposed
HDAC5	0.167804	0.499096	-0.000396667	-0.0566643	-0.0562676	Tumor	IO Naïve - IO Exposed
HGF	0.0123737	0.16355	-0.0515561	-0.116603	-0.0650469	Tumor	IO Naïve - IO Exposed
HIF1A	0.17535	0.505208	-0.156964	0.078468	0.235432	Tumor	IO Naïve - IO Exposed
HILPDA	0.948462	0.975036	0.554353	0.584692	0.0303393	Tumor	IO Naïve - IO Exposed
HLA-A	0.623767	0.836633	0.0603434	-0.0652634	-0.125607	Tumor	IO Naïve - IO Exposed
HLA-B	0.58782	0.817128	-0.0713559	-0.178331	-0.106975	Tumor	IO Naïve - IO Exposed
HLA-C	0.699624	0.863602	-0.0107673	-0.0976678	-0.0869005	Tumor	IO Naïve - IO Exposed
HLA-DPA1	0.813542	0.920268	-0.0806863	-0.129651	-0.0489644	Tumor	IO Naïve - IO Exposed
HLA-DPB1	0.557571	0.802868	-0.0739953	-0.161511	-0.0875157	Tumor	IO Naïve - IO Exposed
HLA-DQA1	0.870286	0.944876	-0.072206	-0.0176566	0.0545493	Tumor	IO Naïve - IO Exposed
HLA-DQB1	0.755198	0.891092	-0.0882898	-0.14842	-0.0601297	Tumor	IO Naïve - IO Exposed
HLA-DRA	0.846484	0.935229	-0.124503	-0.155676	-0.0311728	Tumor	IO Naïve - IO Exposed
HLA-DRB1	0.752759	0.891092	-0.105165	-0.181043	-0.0758789	Tumor	IO Naïve - IO Exposed
HLA-DRB5	0.379463	0.699272	-0.0552682	-0.209767	-0.154499	Tumor	IO Naïve - IO Exposed
HLA-E	0.0451661	0.272417	0.040074	-0.217103	-0.257177	Tumor	IO Naïve - IO Exposed
HMGB2	0.172902	0.502465	-0.0621437	0.10257	0.164713	Tumor	IO Naïve - IO Exposed
HMGN2	0.0756667	0.361017	0.0357663	-0.0265622	-0.0623285	Tumor	IO Naïve - IO Exposed
HPGDS	0.424539	0.734897	0.00765232	-0.00555897	-0.0132113	Tumor	IO Naïve - IO Exposed
HSD17B2	0.615594	0.82915	0.000518538	-0.00939571	-0.00991425	Tumor	IO Naïve - IO Exposed
HSD3B2	0.891044	0.953695	0.0234803	0.0283903	0.00490992	Tumor	IO Naïve - IO Exposed
HSP90AA1	0.0410816	0.266198	-0.134166	0.00450359	0.138669	Tumor	IO Naïve - IO Exposed
HSP90AB1	0.0888722	0.380756	-0.178035	0.238245	0.41628	Tumor	IO Naïve - IO Exposed
HSP90B1	0.359392	0.690696	-8.62219e-06	0.141314	0.141322	Tumor	IO Naïve - IO Exposed
HSPA1A	0.540873	0.79044	-0.0865899	-0.164184	-0.0775941	Tumor	IO Naïve - IO Exposed
HSPA1B	0.702231	0.863602	-0.0723551	0.0147699	0.087125	Tumor	IO Naïve - IO Exposed
HSPB1	0.368756	0.698057	-0.173384	0.22624	0.399624	Tumor	IO Naïve - IO Exposed
HTT	0.321253	0.65678	-0.0196352	0.0248711	0.0445062	Tumor	IO Naïve - IO Exposed
IAPP	0.275585	0.60616	-0.00115824	-0.0174859	-0.0163276	Tumor	IO Naïve - IO Exposed
ICAM1	0.214398	0.554875	-0.0534284	0.0562931	0.109721	Tumor	IO Naïve - IO Exposed
ICAM2	0.463285	0.757932	0.00763357	-0.031144	-0.0387776	Tumor	IO Naïve - IO Exposed
ICAM3	0.0472671	0.27981	0.0157585	-0.0730186	-0.0887771	Tumor	IO Naïve - IO Exposed
ICOS	0.505293	0.78272	0.00858978	-0.0322117	-0.0408015	Tumor	IO Naïve - IO Exposed
ICOSLG	0.00733089	0.137849	0.00700174	-0.0686171	-0.0756189	Tumor	IO Naïve - IO Exposed
IDO1	0.838908	0.931223	0.03803	0.0259013	-0.0121287	Tumor	IO Naïve - IO Exposed
IER3	0.362508	0.693902	0.114457	-0.0280612	-0.142518	Tumor	IO Naïve - IO Exposed
IFI27	0.508483	0.78272	-0.0305387	0.026114	0.0566528	Tumor	IO Naïve - IO Exposed
IFIH1	0.881745	0.946913	0.0103111	0.0184385	0.00812736	Tumor	IO Naïve - IO Exposed
IFIT1	0.138373	0.467342	0.0611021	-0.0118387	-0.0729408	Tumor	IO Naïve - IO Exposed
IFITM1	0.636788	0.842841	0.0445942	-0.00196192	-0.0465561	Tumor	IO Naïve - IO Exposed
IFITM3	0.244803	0.586331	0.0151318	0.20359	0.188458	Tumor	IO Naïve - IO Exposed
IFNA1	0.0771105	0.362495	0.0320251	-0.019193	-0.0512181	Tumor	IO Naïve - IO Exposed
IFNAR1	0.00286429	0.119428	-0.0314177	0.0581125	0.0895302	Tumor	IO Naïve - IO Exposed
IFNAR2	0.730476	0.881165	-0.0313667	-0.019964	0.0114027	Tumor	IO Naïve - IO Exposed
IFNB1	0.0114592	0.154779	0.0427069	-0.0293415	-0.0720484	Tumor	IO Naïve - IO Exposed
IFNG	0.703309	0.863602	-0.000608468	-0.0149287	-0.0143203	Tumor	IO Naïve - IO Exposed
IFNGR1	0.125854	0.442951	-0.0619499	0.038559	0.100509	Tumor	IO Naïve - IO Exposed
IFNGR2	0.0440417	0.268392	-0.00138973	0.145452	0.146842	Tumor	IO Naïve - IO Exposed
IFNL2	0.573163	0.810713	0.00254786	0.0319432	0.0293954	Tumor	IO Naïve - IO Exposed
IFNL3	0.0108738	0.154779	0.00800349	-0.0588121	-0.0668155	Tumor	IO Naïve - IO Exposed
IGF1	0.0441289	0.268392	0.00905306	-0.0912195	-0.100273	Tumor	IO Naïve - IO Exposed
IGF1R	0.684726	0.860619	0.0119493	-0.0207309	-0.0326802	Tumor	IO Naïve - IO Exposed
IGF2	0.159121	0.486445	-0.0855236	-0.13635	-0.0508264	Tumor	IO Naïve - IO Exposed
IGF2R	0.520741	0.785205	-0.0561012	-0.0113771	0.0447241	Tumor	IO Naïve - IO Exposed
IGFBP3	0.632619	0.841444	0.125758	0.0100674	-0.115691	Tumor	IO Naïve - IO Exposed
IGFBP5	0.577599	0.812054	-0.00963656	0.301703	0.311339	Tumor	IO Naïve - IO Exposed
IGFBP6	0.995412	0.997042	-0.0356047	-0.0349763	0.000628395	Tumor	IO Naïve - IO Exposed
IGFBP7	0.988447	0.994671	-0.111474	-0.106263	0.00521051	Tumor	IO Naïve - IO Exposed
IGHA1	0.6149	0.82915	-0.259511	-0.149997	0.109514	Tumor	IO Naïve - IO Exposed
KRT19	3.85287e-05	0.00923725	-0.217348	-0.36455	-0.147202	Stroma	IO Naïve - IO Exposed
IGHG1	0.37302	0.699272	-0.31635	0.0155541	0.331904	Tumor	IO Naïve - IO Exposed
IGHG2	0.370368	0.69918	-0.224829	0.0118127	0.236642	Tumor	IO Naïve - IO Exposed
IGHM	0.856572	0.938918	-0.279082	-0.292394	-0.0133119	Tumor	IO Naïve - IO Exposed
IGKC	0.401873	0.715085	-0.54222	-0.16101	0.38121	Tumor	IO Naïve - IO Exposed
IL10	0.0399677	0.264338	0.00576191	-0.0587577	-0.0645196	Tumor	IO Naïve - IO Exposed
IL10RA	0.234712	0.580127	-0.0492081	-0.151901	-0.102693	Tumor	IO Naïve - IO Exposed
IL10RB	0.0108236	0.154779	-0.0448365	0.0666775	0.111514	Tumor	IO Naïve - IO Exposed
IL11	0.00820634	0.148488	0.0801807	-0.0788706	-0.159051	Tumor	IO Naïve - IO Exposed
IL11RA	0.0210987	0.206257	0.0379142	-0.0782605	-0.116175	Tumor	IO Naïve - IO Exposed
IL12A	0.0571211	0.320346	0.0068128	-0.0435816	-0.0503944	Tumor	IO Naïve - IO Exposed
IL12B	0.020579	0.206257	0.024394	-0.0224221	-0.0468161	Tumor	IO Naïve - IO Exposed
IL12RB1	0.0556897	0.316014	0.0203076	-0.0537519	-0.0740595	Tumor	IO Naïve - IO Exposed
IL12RB2	0.254151	0.590873	0.0604852	-0.0481868	-0.108672	Tumor	IO Naïve - IO Exposed
IL13RA1	0.108279	0.420813	-0.0631874	-0.00371702	0.0594704	Tumor	IO Naïve - IO Exposed
IL15	0.658877	0.846796	0.0101212	-0.00903607	-0.0191573	Tumor	IO Naïve - IO Exposed
IL15RA	0.290632	0.620922	-0.00482937	-0.0510302	-0.0462008	Tumor	IO Naïve - IO Exposed
IL16	0.174011	0.504157	-0.0938595	-0.201951	-0.108092	Tumor	IO Naïve - IO Exposed
IL17A	0.59223	0.820735	0.0120924	-0.00561025	-0.0177026	Tumor	IO Naïve - IO Exposed
UBE2C	5.55225e-05	0.0106492	0.015473	-0.105779	-0.121253	Stroma	IO Naïve - IO Exposed
IL17D	0.0282861	0.236269	0.0197721	-0.0542703	-0.0740424	Tumor	IO Naïve - IO Exposed
IL17RA	0.262008	0.600452	-0.00638372	-0.0411295	-0.0347458	Tumor	IO Naïve - IO Exposed
IL17RB	0.863922	0.94171	0.00976159	0.0367793	0.0270177	Tumor	IO Naïve - IO Exposed
IL17RE	0.195139	0.532652	0.0246741	-0.0231196	-0.0477937	Tumor	IO Naïve - IO Exposed
IL18	0.187821	0.520578	-0.00525914	-0.0474242	-0.0421651	Tumor	IO Naïve - IO Exposed
IL18R1	0.126096	0.442951	0.00693543	-0.0272053	-0.0341407	Tumor	IO Naïve - IO Exposed
IL1A	0.0613881	0.323468	0.0254214	-0.0106636	-0.036085	Tumor	IO Naïve - IO Exposed
IL1B	0.714524	0.872903	0.00654967	-0.00665407	-0.0132037	Tumor	IO Naïve - IO Exposed
IL1R1	0.0769676	0.362495	-0.0624411	-0.114576	-0.0521353	Tumor	IO Naïve - IO Exposed
IL1R2	0.783641	0.907843	0.0548955	0.0230063	-0.0318892	Tumor	IO Naïve - IO Exposed
IL1RAP	0.0729321	0.355975	0.0925766	-0.0645284	-0.157105	Tumor	IO Naïve - IO Exposed
IL1RL1	0.15954	0.486445	0.00382593	-0.0299959	-0.0338218	Tumor	IO Naïve - IO Exposed
IL1RN	0.382733	0.701352	-0.00386045	-0.0177458	-0.0138854	Tumor	IO Naïve - IO Exposed
IL2	0.0313805	0.247057	0.0237374	-0.0409065	-0.0646439	Tumor	IO Naïve - IO Exposed
IL20	0.00998321	0.154779	0.0301422	-0.0552159	-0.0853581	Tumor	IO Naïve - IO Exposed
IL20RA	0.0390735	0.263266	0.0241422	-0.0254524	-0.0495946	Tumor	IO Naïve - IO Exposed
IL22RA1	0.446329	0.75093	0.0103247	-0.0070908	-0.0174155	Tumor	IO Naïve - IO Exposed
IL23A	0.186596	0.520578	0.00398111	-0.0375263	-0.0415074	Tumor	IO Naïve - IO Exposed
IL24	0.270693	0.603393	-0.0095424	0.0555222	0.0650646	Tumor	IO Naïve - IO Exposed
IL27RA	0.311525	0.642479	0.0115837	-0.0403518	-0.0519355	Tumor	IO Naïve - IO Exposed
IL2RA	0.730033	0.881165	-0.0616175	-0.0480715	0.013546	Tumor	IO Naïve - IO Exposed
IL2RB	0.915003	0.967656	-0.00290837	-0.0085572	-0.00564883	Tumor	IO Naïve - IO Exposed
IL2RG	0.821084	0.925287	-0.0797166	-0.10408	-0.0243632	Tumor	IO Naïve - IO Exposed
IL32	0.272765	0.603393	-0.0132414	0.125113	0.138355	Tumor	IO Naïve - IO Exposed
IL33	0.809694	0.920268	-0.0546467	-0.040666	0.0139807	Tumor	IO Naïve - IO Exposed
IL34	0.329873	0.666848	-0.0151097	-0.049218	-0.0341083	Tumor	IO Naïve - IO Exposed
IL36G	0.031495	0.247057	0.0164595	-0.0221955	-0.038655	Tumor	IO Naïve - IO Exposed
IL3RA	0.723918	0.881011	-0.00841003	0.014514	0.022924	Tumor	IO Naïve - IO Exposed
IL4R	0.64177	0.842841	-0.0524989	-0.0268569	0.025642	Tumor	IO Naïve - IO Exposed
IL6	0.887409	0.95193	0.0957806	0.0714505	-0.0243301	Tumor	IO Naïve - IO Exposed
IL6R	0.00435793	0.13178	0.0893747	-0.0821205	-0.171495	Tumor	IO Naïve - IO Exposed
IL6ST	0.762197	0.894423	0.0500345	0.0200076	-0.0300269	Tumor	IO Naïve - IO Exposed
IL7	0.430933	0.742484	0.0247949	-0.00727736	-0.0320722	Tumor	IO Naïve - IO Exposed
IL7R	0.931834	0.972392	-0.115454	-0.124057	-0.00860377	Tumor	IO Naïve - IO Exposed
INHA	0.379199	0.699272	0.0311494	-0.0194817	-0.0506311	Tumor	IO Naïve - IO Exposed
INHBA	0.239027	0.580244	-0.0541004	-0.0949785	-0.0408781	Tumor	IO Naïve - IO Exposed
INHBB	0.0292766	0.238823	0.0405902	-0.0643201	-0.10491	Tumor	IO Naïve - IO Exposed
INS	0.0100875	0.154779	0.0300867	-0.0481372	-0.0782238	Tumor	IO Naïve - IO Exposed
INSR	0.752003	0.891092	0.178106	0.107462	-0.0706443	Tumor	IO Naïve - IO Exposed
IRF3	0.753721	0.891092	-0.0126913	0.00335606	0.0160474	Tumor	IO Naïve - IO Exposed
IRF4	0.121578	0.441981	0.00896433	-0.055444	-0.0644083	Tumor	IO Naïve - IO Exposed
ITGA1	0.95108	0.975152	0.0587893	0.0674358	0.00864653	Tumor	IO Naïve - IO Exposed
ITGA2	0.851841	0.937906	0.0431844	0.0363014	-0.00688296	Tumor	IO Naïve - IO Exposed
ITGA3	0.308874	0.638384	-0.134786	0.285681	0.420468	Tumor	IO Naïve - IO Exposed
ITGA5	0.23869	0.580244	-0.0978882	0.209056	0.306944	Tumor	IO Naïve - IO Exposed
ITGA6	0.832723	0.930747	0.0124345	-0.00770383	-0.0201384	Tumor	IO Naïve - IO Exposed
ITGA9	0.759269	0.893422	-0.00425284	0.0141008	0.0183537	Tumor	IO Naïve - IO Exposed
ITGAE	0.917489	0.967656	-0.00510123	-0.00890356	-0.00380233	Tumor	IO Naïve - IO Exposed
ITGAL	0.666143	0.847256	-0.00175365	-0.0509423	-0.0491887	Tumor	IO Naïve - IO Exposed
ITGAM	0.178273	0.507312	-0.0224165	-0.0665105	-0.044094	Tumor	IO Naïve - IO Exposed
ITGAV	0.825446	0.926185	0.0899187	0.0705208	-0.0193979	Tumor	IO Naïve - IO Exposed
ITGAX	0.82671	0.926185	-0.0707026	-0.0801948	-0.00949223	Tumor	IO Naïve - IO Exposed
ITGB1	0.51323	0.78272	0.0208279	0.103159	0.0823315	Tumor	IO Naïve - IO Exposed
ITGB2	0.466142	0.760255	-0.0963063	-0.141196	-0.04489	Tumor	IO Naïve - IO Exposed
ITGB4	0.469368	0.761631	-0.0515159	0.179911	0.231427	Tumor	IO Naïve - IO Exposed
ITGB5	0.380626	0.699272	-0.019933	0.0926845	0.112618	Tumor	IO Naïve - IO Exposed
ITGB6	0.48988	0.779096	-0.0238188	0.0746036	0.0984224	Tumor	IO Naïve - IO Exposed
ITGB8	0.25636	0.59384	-0.0910484	0.16098	0.252029	Tumor	IO Naïve - IO Exposed
ITK	0.258306	0.596904	-0.0136168	-0.108995	-0.0953786	Tumor	IO Naïve - IO Exposed
ITM2A	0.404384	0.715085	0.0328167	-0.0275459	-0.0603626	Tumor	IO Naïve - IO Exposed
JAG1	0.993016	0.997042	0.051393	0.0502921	-0.00110085	Tumor	IO Naïve - IO Exposed
JAK1	0.0839639	0.378035	-0.0164565	0.101735	0.118191	Tumor	IO Naïve - IO Exposed
JAK2	0.640377	0.842841	-0.00842839	-0.0293646	-0.0209362	Tumor	IO Naïve - IO Exposed
JCHAIN	0.859338	0.938918	-0.136842	-0.123009	0.0138324	Tumor	IO Naïve - IO Exposed
JUN	0.832371	0.930747	0.0806324	0.056407	-0.0242255	Tumor	IO Naïve - IO Exposed
JUNB	0.628865	0.841092	-0.108448	-0.056772	0.0516758	Tumor	IO Naïve - IO Exposed
KDR	0.746028	0.887644	0.150418	0.219159	0.068741	Tumor	IO Naïve - IO Exposed
KIT	0.0369193	0.256562	0.023566	-0.0579269	-0.0814929	Tumor	IO Naïve - IO Exposed
KITLG	0.101138	0.408903	0.0205281	-0.0385497	-0.0590779	Tumor	IO Naïve - IO Exposed
KLF2	0.45887	0.756182	0.00649184	-0.0562011	-0.0626929	Tumor	IO Naïve - IO Exposed
KLK3	0.0241317	0.222376	0.0153332	-0.0443492	-0.0596824	Tumor	IO Naïve - IO Exposed
KLRB1	0.931106	0.972392	-0.0593781	-0.0634528	-0.0040747	Tumor	IO Naïve - IO Exposed
KLRK1	0.458804	0.756182	0.0871989	-0.0587066	-0.145906	Tumor	IO Naïve - IO Exposed
KRAS	0.0284916	0.236269	-0.0121476	0.0766772	0.0888248	Tumor	IO Naïve - IO Exposed
KRT1	0.826417	0.926185	0.0559999	0.0414599	-0.01454	Tumor	IO Naïve - IO Exposed
KRT10	0.401851	0.715085	0.00775963	-0.0155159	-0.0232755	Tumor	IO Naïve - IO Exposed
KRT13	0.00499841	0.13178	0.0485482	-0.057275	-0.105823	Tumor	IO Naïve - IO Exposed
IL10RA	6.85386e-05	0.0109547	-0.0589629	0.285086	0.344049	Stroma	IO Naïve - IO Exposed
KRT15	0.116142	0.43224	-0.0335897	0.01751	0.0510997	Tumor	IO Naïve - IO Exposed
KRT16	0.097397	0.397463	-0.105994	-0.308806	-0.202812	Tumor	IO Naïve - IO Exposed
KRT17	0.569995	0.810565	-0.0629435	0.101016	0.163959	Tumor	IO Naïve - IO Exposed
KRT18	0.91974	0.967656	-0.0394133	-0.0160739	0.0233394	Tumor	IO Naïve - IO Exposed
KRT19	0.777206	0.906741	-0.117497	-0.0462798	0.0712172	Tumor	IO Naïve - IO Exposed
KRT20	0.138399	0.467342	0.0251142	-0.0140861	-0.0392004	Tumor	IO Naïve - IO Exposed
KRT23	0.0731244	0.355975	0.00352113	-0.035015	-0.0385361	Tumor	IO Naïve - IO Exposed
KRT24	0.154461	0.486445	0.00423659	-0.0248987	-0.0291353	Tumor	IO Naïve - IO Exposed
KRT4	0.0342683	0.254349	0.0245265	-0.0384091	-0.0629356	Tumor	IO Naïve - IO Exposed
KRT5	0.0464896	0.278647	0.0188312	-0.0224569	-0.0412881	Tumor	IO Naïve - IO Exposed
KRT6A	0.0151245	0.1836	0.0484449	-0.0327394	-0.0811844	Tumor	IO Naïve - IO Exposed
KRT6B	0.157645	0.486445	0.0170059	-0.0198054	-0.0368114	Tumor	IO Naïve - IO Exposed
KRT6C	0.0534989	0.310562	0.025652	-0.0310696	-0.0567217	Tumor	IO Naïve - IO Exposed
KRT7	0.349504	0.685428	-0.0560337	-0.0992841	-0.0432504	Tumor	IO Naïve - IO Exposed
KRT8	0.324407	0.660524	-0.0847159	0.0831018	0.167818	Tumor	IO Naïve - IO Exposed
KRT80	0.934022	0.973616	-0.000105489	0.00477313	0.00487862	Tumor	IO Naïve - IO Exposed
KRT86	0.448604	0.751399	0.0141785	-0.0131304	-0.0273089	Tumor	IO Naïve - IO Exposed
LAG3	0.0352236	0.254349	0.0790852	-0.0634005	-0.142486	Tumor	IO Naïve - IO Exposed
LAIR1	0.195509	0.532652	-0.0798126	-0.00187949	0.0779331	Tumor	IO Naïve - IO Exposed
LAMP2	0.0210143	0.206257	-0.104862	0.0495179	0.15438	Tumor	IO Naïve - IO Exposed
LAMP3	0.515879	0.78272	0.00590986	-0.017343	-0.0232529	Tumor	IO Naïve - IO Exposed
LCN2	0.0106251	0.154779	-0.00960839	-0.0795399	-0.0699316	Tumor	IO Naïve - IO Exposed
LDLR	0.878573	0.946687	-0.00963236	-0.0045875	0.00504486	Tumor	IO Naïve - IO Exposed
LEFTY1	0.00810861	0.148488	0.0181149	-0.0549593	-0.0730743	Tumor	IO Naïve - IO Exposed
LEFTY2	0.122881	0.441981	0.00406255	-0.017051	-0.0211135	Tumor	IO Naïve - IO Exposed
LEP	0.0776861	0.36342	0.0107284	-0.0217708	-0.0324992	Tumor	IO Naïve - IO Exposed
LGALS1	0.0922769	0.386435	-0.114742	0.362183	0.476926	Tumor	IO Naïve - IO Exposed
LGALS3	0.286696	0.617846	-0.0571548	0.0915299	0.148685	Tumor	IO Naïve - IO Exposed
LGALS3BP	0.12406	0.441981	-0.0798816	0.0756797	0.155561	Tumor	IO Naïve - IO Exposed
LGALS9	0.945242	0.975036	-0.00283044	-0.00566789	-0.00283746	Tumor	IO Naïve - IO Exposed
LIF	0.575306	0.811977	0.00668325	0.0545095	0.0478263	Tumor	IO Naïve - IO Exposed
LIFR	0.303363	0.633815	0.0638236	-0.0142797	-0.0781032	Tumor	IO Naïve - IO Exposed
LINC02446	0.974928	0.988325	0.017368	0.0191135	0.00174549	Tumor	IO Naïve - IO Exposed
LMNA	0.61477	0.82915	-0.0598701	-0.0290103	0.0308598	Tumor	IO Naïve - IO Exposed
COL9A2	8.0175e-05	0.010984	0.152837	-0.625051	-0.777888	Stroma	IO Naïve - IO Exposed
LTB	0.661187	0.846796	-0.108016	-0.137831	-0.029815	Tumor	IO Naïve - IO Exposed
LTBR	0.254377	0.590873	-0.0533698	0.218784	0.272154	Tumor	IO Naïve - IO Exposed
LTF	0.240839	0.581669	-0.079034	-0.100719	-0.0216847	Tumor	IO Naïve - IO Exposed
LUM	0.527971	0.787579	-0.278418	-0.218503	0.0599153	Tumor	IO Naïve - IO Exposed
LY6D	0.0102881	0.154779	0.0321147	-0.0430191	-0.0751338	Tumor	IO Naïve - IO Exposed
LY75	0.702383	0.863602	0.00948994	0.0305835	0.0210935	Tumor	IO Naïve - IO Exposed
LYN	0.0927919	0.386853	-0.0746846	-0.00187988	0.0728047	Tumor	IO Naïve - IO Exposed
LYZ	0.171021	0.501557	-0.228133	0.092386	0.320519	Tumor	IO Naïve - IO Exposed
MAF	0.762105	0.894423	0.021303	-0.01152	-0.032823	Tumor	IO Naïve - IO Exposed
MALAT1	0.0114334	0.154779	0.523112	-0.188341	-0.711453	Tumor	IO Naïve - IO Exposed
MAML2	0.358953	0.690696	0.092447	0.000122841	-0.0923241	Tumor	IO Naïve - IO Exposed
MAP1LC3B	0.36334	0.694109	-0.0234611	0.0350569	0.058518	Tumor	IO Naïve - IO Exposed
MAPK13	0.299153	0.627762	-0.00354514	-0.0400829	-0.0365378	Tumor	IO Naïve - IO Exposed
MAPK14	0.440905	0.747452	-0.0307722	0.0163171	0.0470893	Tumor	IO Naïve - IO Exposed
MARCO	0.122	0.441981	0.00459508	-0.03969	-0.0442851	Tumor	IO Naïve - IO Exposed
MECOM	0.177257	0.505922	0.0359374	-0.00909397	-0.0450314	Tumor	IO Naïve - IO Exposed
MEG3	0.291754	0.620922	-0.0386704	-0.0579009	-0.0192305	Tumor	IO Naïve - IO Exposed
MERTK	0.450509	0.751399	-0.0184234	-0.044423	-0.0259996	Tumor	IO Naïve - IO Exposed
MET	0.254463	0.590873	-0.102521	0.241479	0.344	Tumor	IO Naïve - IO Exposed
MGP	0.741172	0.885656	-0.247557	-0.291632	-0.0440751	Tumor	IO Naïve - IO Exposed
MIF	0.700108	0.863602	0.240937	0.318991	0.0780536	Tumor	IO Naïve - IO Exposed
MKI67	0.0469206	0.279484	-0.0357768	0.166972	0.202749	Tumor	IO Naïve - IO Exposed
MMP1	0.611055	0.829114	0.00533069	0.0232663	0.0179356	Tumor	IO Naïve - IO Exposed
MMP10	0.0751772	0.360475	0.022871	-0.0195579	-0.0424289	Tumor	IO Naïve - IO Exposed
MMP12	0.0422958	0.267717	0.00190042	-0.0306441	-0.0325445	Tumor	IO Naïve - IO Exposed
MMP14	0.129236	0.449047	-0.0577673	0.0657766	0.123544	Tumor	IO Naïve - IO Exposed
MMP16	0.0731253	0.355975	0.0343931	-0.0149186	-0.0493117	Tumor	IO Naïve - IO Exposed
MMP19	0.377437	0.699272	-0.0390308	-0.0614323	-0.0224015	Tumor	IO Naïve - IO Exposed
MMP2	0.395457	0.71357	-0.0946893	-0.0519254	0.042764	Tumor	IO Naïve - IO Exposed
MMP3	0.604157	0.828482	0.00645696	-0.00569205	-0.012149	Tumor	IO Naïve - IO Exposed
MMP7	0.015009	0.1836	-0.11568	-0.254344	-0.138665	Tumor	IO Naïve - IO Exposed
MMP8	0.402941	0.715085	-0.0089886	0.0238253	0.0328139	Tumor	IO Naïve - IO Exposed
MMP9	0.681861	0.860619	-0.0593183	-0.0760209	-0.0167026	Tumor	IO Naïve - IO Exposed
MPO	0.0933015	0.386853	0.00719978	-0.0403589	-0.0475586	Tumor	IO Naïve - IO Exposed
MRC1	0.762918	0.894423	-0.048859	-0.0383968	0.0104622	Tumor	IO Naïve - IO Exposed
MRC2	0.418522	0.727105	-0.0874087	0.15253	0.239938	Tumor	IO Naïve - IO Exposed
MS4A1	0.0652676	0.334715	-0.0973624	-0.145107	-0.0477448	Tumor	IO Naïve - IO Exposed
MS4A4A	0.26945	0.603393	-0.0693648	-0.0975369	-0.0281721	Tumor	IO Naïve - IO Exposed
MSMB	0.0173028	0.195462	0.0309083	-0.0180376	-0.0489459	Tumor	IO Naïve - IO Exposed
MST1R	0.201545	0.542926	0.00910743	-0.0164709	-0.0255783	Tumor	IO Naïve - IO Exposed
MT1X	0.915216	0.967656	0.185193	0.225482	0.040289	Tumor	IO Naïve - IO Exposed
MT2A	0.852996	0.938099	0.110032	0.162252	0.05222	Tumor	IO Naïve - IO Exposed
MTOR	0.170072	0.501129	-0.0389535	0.0112933	0.0502469	Tumor	IO Naïve - IO Exposed
MTRNR2L1	0.656261	0.846796	0.0471084	0.00940456	-0.0377038	Tumor	IO Naïve - IO Exposed
MX1	0.788921	0.90996	-0.0603902	-0.0394832	0.020907	Tumor	IO Naïve - IO Exposed
MXRA8	0.823295	0.926185	-0.0562461	-0.0395031	0.0167431	Tumor	IO Naïve - IO Exposed
MYC	0.468778	0.761631	0.00219206	0.090045	0.0878529	Tumor	IO Naïve - IO Exposed
MYH11	0.864135	0.94171	-0.152267	-0.162092	-0.00982476	Tumor	IO Naïve - IO Exposed
MYL9	0.497916	0.782067	-0.227965	-0.137786	0.0901789	Tumor	IO Naïve - IO Exposed
MZB1	0.277366	0.606209	-0.0886669	0.0104111	0.099078	Tumor	IO Naïve - IO Exposed
MZT2A	0.00500414	0.13178	0.40143	-0.430107	-0.831537	Tumor	IO Naïve - IO Exposed
NANOG	0.0243477	0.222376	0.0401734	-0.0382855	-0.078459	Tumor	IO Naïve - IO Exposed
NCR1	0.699123	0.863602	0.016298	0.00942027	-0.0068777	Tumor	IO Naïve - IO Exposed
NDRG1	0.357955	0.690696	0.0207464	0.0760029	0.0552565	Tumor	IO Naïve - IO Exposed
NEAT1	0.147836	0.481646	0.279056	-0.0274066	-0.306462	Tumor	IO Naïve - IO Exposed
NFKB1	0.293193	0.620922	-0.0391634	0.0172255	0.0563889	Tumor	IO Naïve - IO Exposed
NFKBIA	0.308858	0.638384	0.0534486	-0.0425194	-0.095968	Tumor	IO Naïve - IO Exposed
NGFR	0.0770614	0.362495	0.0114968	-0.0460089	-0.0575057	Tumor	IO Naïve - IO Exposed
NKG7	0.51175	0.78272	0.0684466	-0.0373675	-0.105814	Tumor	IO Naïve - IO Exposed
NLRC4	0.522195	0.786161	-0.00943784	-0.0243591	-0.0149212	Tumor	IO Naïve - IO Exposed
NLRC5	0.248587	0.586331	-0.000864662	-0.0990529	-0.0981882	Tumor	IO Naïve - IO Exposed
NLRP1	0.412	0.719507	-0.00259172	-0.0417976	-0.0392059	Tumor	IO Naïve - IO Exposed
NLRP2	0.357466	0.690696	0.00809906	-0.0146933	-0.0227924	Tumor	IO Naïve - IO Exposed
NLRP3	0.0689797	0.346644	0.0162913	-0.0230343	-0.0393256	Tumor	IO Naïve - IO Exposed
NOD2	0.0199502	0.206257	0.0355376	-0.0449739	-0.0805115	Tumor	IO Naïve - IO Exposed
NOSIP	0.267925	0.603393	0.00407536	-0.0452793	-0.0493547	Tumor	IO Naïve - IO Exposed
NOTCH1	0.75543	0.891092	0.0182155	0.000675828	-0.0175397	Tumor	IO Naïve - IO Exposed
NOTCH2	0.956085	0.977412	-0.0417072	-0.0392634	0.00244386	Tumor	IO Naïve - IO Exposed
NOTCH3	0.866834	0.94358	0.0301332	0.060225	0.0300918	Tumor	IO Naïve - IO Exposed
NPPB	0.00342175	0.13178	0.0385774	-0.0222529	-0.0608303	Tumor	IO Naïve - IO Exposed
NPPC	0.0335837	0.254349	-0.0680117	-0.522539	-0.454528	Tumor	IO Naïve - IO Exposed
NPR1	0.873096	0.945033	0.0302005	0.0169819	-0.0132186	Tumor	IO Naïve - IO Exposed
NPR2	0.305342	0.633815	0.0109945	-0.0238628	-0.0348573	Tumor	IO Naïve - IO Exposed
NPR3	0.608282	0.828612	0.0793831	0.188552	0.109169	Tumor	IO Naïve - IO Exposed
NR1H2	0.4343	0.743535	-0.0023553	0.0640229	0.0663782	Tumor	IO Naïve - IO Exposed
NR1H3	0.948077	0.975036	0.0402068	0.0366889	-0.00351788	Tumor	IO Naïve - IO Exposed
NR1H4	0.342925	0.68088	0.0389179	0.184293	0.145375	Tumor	IO Naïve - IO Exposed
NR3C1	0.90338	0.960468	0.0185671	0.00717105	-0.011396	Tumor	IO Naïve - IO Exposed
NRG1	0.580988	0.814367	0.00921802	-0.0211372	-0.0303552	Tumor	IO Naïve - IO Exposed
NRG4	0.00725572	0.137849	0.0269574	-0.0338814	-0.0608388	Tumor	IO Naïve - IO Exposed
NRIP3	0.00508433	0.13178	0.0132793	-0.0415607	-0.05484	Tumor	IO Naïve - IO Exposed
GCG	0.000101389	0.0114257	0.0440349	-0.016045	-0.0600799	Stroma	IO Naïve - IO Exposed
NRXN3	0.00213163	0.112139	0.0245236	-0.0347599	-0.0592835	Tumor	IO Naïve - IO Exposed
NTRK2	0.120523	0.441981	0.0200994	-0.0717553	-0.0918547	Tumor	IO Naïve - IO Exposed
OAS1	0.959141	0.977488	-0.00613652	-0.00925647	-0.00311995	Tumor	IO Naïve - IO Exposed
OAS2	0.482199	0.770715	-0.0355509	0.0107203	0.0462712	Tumor	IO Naïve - IO Exposed
OAS3	0.813982	0.920268	0.0316718	0.0197374	-0.0119344	Tumor	IO Naïve - IO Exposed
OASL	0.20362	0.543039	0.00873462	-0.0285452	-0.0372798	Tumor	IO Naïve - IO Exposed
OLFM4	0.391891	0.711787	-0.0544337	0.252338	0.306771	Tumor	IO Naïve - IO Exposed
OLR1	0.266813	0.603393	-0.0263831	0.0337644	0.0601475	Tumor	IO Naïve - IO Exposed
OSM	0.148421	0.481646	0.0188168	-0.017367	-0.0361838	Tumor	IO Naïve - IO Exposed
OSMR	0.139959	0.469302	-0.030778	0.183911	0.214689	Tumor	IO Naïve - IO Exposed
OXER1	0.166604	0.499096	0.0158133	-0.0394662	-0.0552795	Tumor	IO Naïve - IO Exposed
OXGR1	0.20225	0.543039	0.0223737	-0.00333838	-0.025712	Tumor	IO Naïve - IO Exposed
P2RX5	0.699282	0.863602	-0.0448451	-0.0529547	-0.00810956	Tumor	IO Naïve - IO Exposed
P2RY12	0.131211	0.453387	0.0149101	-0.0131461	-0.0280562	Tumor	IO Naïve - IO Exposed
PARP1	0.517114	0.78272	-0.0267131	-0.00541282	0.0213003	Tumor	IO Naïve - IO Exposed
PCNA	0.0135714	0.173533	-0.0139927	0.110877	0.12487	Tumor	IO Naïve - IO Exposed
PDCD1	0.304754	0.633815	0.0270564	-0.0367541	-0.0638105	Tumor	IO Naïve - IO Exposed
PDCD1LG2	0.682472	0.860619	-0.0197724	-0.00842932	0.0113431	Tumor	IO Naïve - IO Exposed
PDGFA	0.639976	0.842841	-0.000998389	0.0281674	0.0291658	Tumor	IO Naïve - IO Exposed
PDGFB	0.554275	0.800527	0.0011545	0.0479856	0.0468311	Tumor	IO Naïve - IO Exposed
PDGFC	0.607432	0.828612	-0.01572	0.0155647	0.0312848	Tumor	IO Naïve - IO Exposed
PDGFD	0.533813	0.787579	0.119624	0.0497148	-0.0699088	Tumor	IO Naïve - IO Exposed
PDGFRA	0.964655	0.978946	-0.0871825	-0.0887414	-0.00155892	Tumor	IO Naïve - IO Exposed
PDGFRB	0.321884	0.65678	0.0848973	-0.0581947	-0.143092	Tumor	IO Naïve - IO Exposed
PECAM1	0.900346	0.958304	0.0368503	0.0580962	0.021246	Tumor	IO Naïve - IO Exposed
PF4	0.187815	0.520578	0.0273336	-0.0149524	-0.042286	Tumor	IO Naïve - IO Exposed
PGF	0.458913	0.756182	0.293881	0.0796915	-0.21419	Tumor	IO Naïve - IO Exposed
PGR	0.163773	0.492345	0.0148519	-0.0277706	-0.0426225	Tumor	IO Naïve - IO Exposed
PHLDA2	0.515071	0.78272	0.0170147	0.0415486	0.0245339	Tumor	IO Naïve - IO Exposed
PIGR	0.00491429	0.13178	-0.175927	-0.262704	-0.0867768	Tumor	IO Naïve - IO Exposed
PLA2R1	0.408201	0.718539	0.0052851	-0.0133917	-0.0186768	Tumor	IO Naïve - IO Exposed
PLAC8	0.262972	0.600452	-0.0344565	-0.0664807	-0.0320241	Tumor	IO Naïve - IO Exposed
PNOC	0.00688106	0.135186	0.0479449	-0.0640644	-0.112009	Tumor	IO Naïve - IO Exposed
POU5F1	0.963257	0.978946	0.20984	0.195092	-0.0147486	Tumor	IO Naïve - IO Exposed
PPARA	0.277383	0.606209	-0.0281332	0.104086	0.132219	Tumor	IO Naïve - IO Exposed
PPARD	0.282839	0.612287	-0.0214389	0.0730145	0.0944534	Tumor	IO Naïve - IO Exposed
PPARG	0.784838	0.907912	0.0452795	0.071428	0.0261485	Tumor	IO Naïve - IO Exposed
PPBP	0.0500784	0.292837	0.0298825	-0.0191441	-0.0490267	Tumor	IO Naïve - IO Exposed
PRF1	0.232873	0.577068	0.0132894	-0.0673195	-0.0806089	Tumor	IO Naïve - IO Exposed
PROK2	0.439809	0.747452	0.012829	-0.000929384	-0.0137584	Tumor	IO Naïve - IO Exposed
PROKR1	0.810401	0.920268	0.0105009	0.0205308	0.0100299	Tumor	IO Naïve - IO Exposed
PRSS2	0.472052	0.764172	-0.00075727	0.0155221	0.0162793	Tumor	IO Naïve - IO Exposed
PSAP	0.411745	0.719507	-0.221185	-0.134889	0.0862961	Tumor	IO Naïve - IO Exposed
PSCA	0.00690732	0.135186	0.0409113	-0.0253925	-0.0663038	Tumor	IO Naïve - IO Exposed
PTGDR2	0.00388504	0.13178	0.015177	-0.0787372	-0.0939142	Tumor	IO Naïve - IO Exposed
PTGDS	0.0431078	0.267853	-0.125789	-0.184884	-0.0590944	Tumor	IO Naïve - IO Exposed
PTGES	0.00418586	0.13178	0.00995442	-0.0652347	-0.0751891	Tumor	IO Naïve - IO Exposed
PTGES2	0.248839	0.586331	-0.00854153	-0.0758245	-0.067283	Tumor	IO Naïve - IO Exposed
PTGES3	0.0235247	0.221178	-0.0471606	0.170653	0.217814	Tumor	IO Naïve - IO Exposed
PTGIS	0.525923	0.787579	-0.0604162	-0.0719931	-0.0115769	Tumor	IO Naïve - IO Exposed
PTGS1	0.265038	0.601857	0.0228719	-0.0372949	-0.0601668	Tumor	IO Naïve - IO Exposed
PTGS2	0.0690395	0.346644	0.0448551	-0.025667	-0.0705222	Tumor	IO Naïve - IO Exposed
PTHLH	0.35649	0.690696	-0.0401472	0.0513293	0.0914765	Tumor	IO Naïve - IO Exposed
PTK2	0.2396	0.580244	0.038146	0.103403	0.0652569	Tumor	IO Naïve - IO Exposed
PTK6	0.0165982	0.193693	0.0237579	-0.0423127	-0.0660707	Tumor	IO Naïve - IO Exposed
PTPRC	0.690579	0.863602	-0.101346	-0.141535	-0.0401893	Tumor	IO Naïve - IO Exposed
PTPRCAP	0.320384	0.656513	-0.0124747	-0.109337	-0.0968627	Tumor	IO Naïve - IO Exposed
PTTG1	0.92842	0.971244	0.0209742	0.0243904	0.00341626	Tumor	IO Naïve - IO Exposed
QRFPR	0.0182098	0.203061	0.0615289	-0.029732	-0.091261	Tumor	IO Naïve - IO Exposed
RAC1	0.0636489	0.331735	-0.0486157	0.244069	0.292685	Tumor	IO Naïve - IO Exposed
RAC2	0.496951	0.782067	-0.0805672	-0.0181382	0.062429	Tumor	IO Naïve - IO Exposed
RAD51	0.617124	0.830045	0.0171266	0.00777578	-0.00935081	Tumor	IO Naïve - IO Exposed
RAMP1	0.0240732	0.222376	0.0207623	-0.103362	-0.124125	Tumor	IO Naïve - IO Exposed
RAMP2	0.489399	0.779096	0.0171154	0.145342	0.128227	Tumor	IO Naïve - IO Exposed
RAMP3	0.938783	0.975036	0.0339373	0.0400993	0.00616202	Tumor	IO Naïve - IO Exposed
RARA	0.327872	0.664756	-7.32437e-05	-0.0648005	-0.0647273	Tumor	IO Naïve - IO Exposed
RARB	0.203355	0.543039	0.0717622	-0.0189915	-0.0907537	Tumor	IO Naïve - IO Exposed
FGG	0.000107228	0.0114257	-0.323484	-0.435755	-0.112272	Stroma	IO Naïve - IO Exposed
RARRES1	0.0442189	0.268392	-0.0850892	-0.133277	-0.0481879	Tumor	IO Naïve - IO Exposed
RARRES2	0.371247	0.699272	-0.0719124	0.144539	0.216451	Tumor	IO Naïve - IO Exposed
RB1	0.753335	0.891092	0.0269393	0.0520006	0.0250613	Tumor	IO Naïve - IO Exposed
RBPJ	0.437756	0.745662	-0.0297735	0.0270208	0.0567943	Tumor	IO Naïve - IO Exposed
REG1A	0.342667	0.68088	0.105152	-0.0924774	-0.197629	Tumor	IO Naïve - IO Exposed
RELA	0.529634	0.787579	-0.0280225	0.0232044	0.0512269	Tumor	IO Naïve - IO Exposed
RELT	0.837272	0.931223	-0.0401398	-0.0470963	-0.00695649	Tumor	IO Naïve - IO Exposed
RGCC	0.743434	0.885656	0.155858	0.0929037	-0.0629543	Tumor	IO Naïve - IO Exposed
RGS1	0.936195	0.974822	-0.0344512	-0.0448589	-0.0104077	Tumor	IO Naïve - IO Exposed
RGS2	0.662953	0.846796	-0.10062	-0.062468	0.0381515	Tumor	IO Naïve - IO Exposed
RGS5	0.273392	0.603393	0.968242	0.204921	-0.763321	Tumor	IO Naïve - IO Exposed
RNF43	0.0320578	0.247057	0.00768003	-0.0374528	-0.0451328	Tumor	IO Naïve - IO Exposed
ROR1	0.253966	0.590873	0.00135292	-0.0279053	-0.0292583	Tumor	IO Naïve - IO Exposed
RORA	0.479902	0.769609	0.000899459	0.0684576	0.0675582	Tumor	IO Naïve - IO Exposed
RPL21	0.494703	0.782067	0.0679399	0.20853	0.14059	Tumor	IO Naïve - IO Exposed
RPL22	0.951765	0.975152	0.0319104	0.0188576	-0.0130528	Tumor	IO Naïve - IO Exposed
RPL32	0.533092	0.787579	-0.0359258	0.0702295	0.106155	Tumor	IO Naïve - IO Exposed
RPL34	0.72185	0.879612	0.0546824	-0.0342896	-0.088972	Tumor	IO Naïve - IO Exposed
RPL37	0.652215	0.846796	0.0418233	-0.0295564	-0.0713797	Tumor	IO Naïve - IO Exposed
RPS4Y1	0.416743	0.725329	-0.0552354	0.103872	0.159108	Tumor	IO Naïve - IO Exposed
RSPO1	0.123797	0.441981	0.0185883	-0.0146442	-0.0332325	Tumor	IO Naïve - IO Exposed
RSPO2	0.612507	0.82915	0.000959909	-0.0124428	-0.0134027	Tumor	IO Naïve - IO Exposed
RSPO3	0.102759	0.408903	0.0100886	-0.0212716	-0.0313602	Tumor	IO Naïve - IO Exposed
RUNX3	0.262968	0.600452	0.0154509	-0.065319	-0.0807699	Tumor	IO Naïve - IO Exposed
RXRA	0.124066	0.441981	0.0515204	-0.0256851	-0.0772055	Tumor	IO Naïve - IO Exposed
RXRB	0.927258	0.971244	0.00282289	0.00775258	0.00492969	Tumor	IO Naïve - IO Exposed
RYK	0.789778	0.90996	0.00166846	0.0211801	0.0195116	Tumor	IO Naïve - IO Exposed
S100A10	0.064365	0.332443	-0.0637851	0.415598	0.479383	Tumor	IO Naïve - IO Exposed
S100A2	0.443349	0.749861	-0.0487157	0.279642	0.328358	Tumor	IO Naïve - IO Exposed
S100A4	0.3482	0.685117	-0.0937717	-0.0030541	0.0907176	Tumor	IO Naïve - IO Exposed
S100A6	0.435731	0.743535	-0.2403	0.166191	0.406491	Tumor	IO Naïve - IO Exposed
S100A8	0.00669866	0.135186	-0.000762116	0.0427049	0.0434671	Tumor	IO Naïve - IO Exposed
S100A9	0.113712	0.428228	0.00674993	-0.0866064	-0.0933563	Tumor	IO Naïve - IO Exposed
S100B	0.17648	0.505208	-0.0102368	-0.0485332	-0.0382964	Tumor	IO Naïve - IO Exposed
S100P	0.00503983	0.13178	0.0231955	-0.0523675	-0.075563	Tumor	IO Naïve - IO Exposed
SAA1	0.588242	0.817128	-0.0223336	-0.0662143	-0.0438807	Tumor	IO Naïve - IO Exposed
SAA2	0.292404	0.620922	-0.00891672	-0.0421819	-0.0332651	Tumor	IO Naïve - IO Exposed
SAT1	0.189305	0.523181	-0.07437	0.0735526	0.147923	Tumor	IO Naïve - IO Exposed
SCG5	0.561013	0.805407	0.0137069	0.0658649	0.0521581	Tumor	IO Naïve - IO Exposed
SCGB3A1	0.0550933	0.314491	0.0125531	-0.0362879	-0.048841	Tumor	IO Naïve - IO Exposed
SEC23A	0.249538	0.586538	-0.0104793	0.118881	0.12936	Tumor	IO Naïve - IO Exposed
SEC61G	0.0293859	0.238823	0.00351723	0.348521	0.345004	Tumor	IO Naïve - IO Exposed
SELENOP	0.0742216	0.357993	0.0154206	-0.278996	-0.294416	Tumor	IO Naïve - IO Exposed
SELL	0.538397	0.790296	-0.0830365	-0.11444	-0.0314038	Tumor	IO Naïve - IO Exposed
SELPLG	0.0968895	0.397081	-0.00270258	-0.0725716	-0.0698691	Tumor	IO Naïve - IO Exposed
SERPINA1	0.668782	0.849486	0.180627	-0.033724	-0.214351	Tumor	IO Naïve - IO Exposed
SERPINA3	0.460438	0.757138	0.0380123	-0.0254621	-0.0634744	Tumor	IO Naïve - IO Exposed
SERPINB5	0.347977	0.685117	0.0082594	-0.0186241	-0.0268835	Tumor	IO Naïve - IO Exposed
SERPINH1	0.0781302	0.363529	-0.029519	0.0579237	0.0874427	Tumor	IO Naïve - IO Exposed
SFN	0.412647	0.719507	0.0115675	-0.0200907	-0.0316582	Tumor	IO Naïve - IO Exposed
SIGIRR	0.0315803	0.247057	0.0151272	-0.0652043	-0.0803315	Tumor	IO Naïve - IO Exposed
SLC2A1	0.351635	0.6882	-0.0660814	0.210684	0.276765	Tumor	IO Naïve - IO Exposed
SLC2A4	0.0228053	0.216538	0.0272061	-0.0337577	-0.0609638	Tumor	IO Naïve - IO Exposed
SLC40A1	0.757841	0.892838	0.0015351	-0.0321793	-0.0337144	Tumor	IO Naïve - IO Exposed
SLPI	0.57776	0.812054	-0.0954159	-0.0484946	0.0469213	Tumor	IO Naïve - IO Exposed
SMAD2	0.65687	0.846796	0.00208242	0.0285878	0.0265054	Tumor	IO Naïve - IO Exposed
SMAD3	0.877876	0.946687	-0.0288158	-0.033993	-0.0051772	Tumor	IO Naïve - IO Exposed
SMAD4	0.261496	0.600452	0.0115523	0.0607729	0.0492206	Tumor	IO Naïve - IO Exposed
SMARCB1	0.850294	0.937279	0.00463522	-0.00263063	-0.00726585	Tumor	IO Naïve - IO Exposed
SMO	0.272391	0.603393	0.00904045	-0.0232756	-0.032316	Tumor	IO Naïve - IO Exposed
SNAI1	0.73696	0.884537	-0.000903996	-0.0249788	-0.0240748	Tumor	IO Naïve - IO Exposed
SNAI2	0.228079	0.569604	0.0876063	-0.0797433	-0.16735	Tumor	IO Naïve - IO Exposed
SOD1	0.141965	0.470763	-0.0843572	0.129188	0.213545	Tumor	IO Naïve - IO Exposed
SOD2	0.035599	0.254349	-0.130782	0.331931	0.462713	Tumor	IO Naïve - IO Exposed
SOSTDC1	0.284978	0.615528	0.00448706	-0.0330423	-0.0375293	Tumor	IO Naïve - IO Exposed
SOX2	0.0124496	0.16355	0.0522941	-0.0536097	-0.105904	Tumor	IO Naïve - IO Exposed
SOX4	0.150823	0.482458	0.0342339	-0.0509948	-0.0852287	Tumor	IO Naïve - IO Exposed
SOX9	0.146207	0.478542	-0.0379478	-0.0923215	-0.0543737	Tumor	IO Naïve - IO Exposed
SPARCL1	0.232086	0.576608	0.666959	-0.0946129	-0.761572	Tumor	IO Naïve - IO Exposed
SPINK1	0.558513	0.80302	-0.066154	0.306241	0.372395	Tumor	IO Naïve - IO Exposed
SPOCK2	0.247392	0.586331	-0.0340771	-0.08554	-0.0514629	Tumor	IO Naïve - IO Exposed
SPP1	0.518188	0.78272	0.0811629	-0.289991	-0.371154	Tumor	IO Naïve - IO Exposed
SPRY2	0.24685	0.586331	0.0717629	-0.0222893	-0.0940522	Tumor	IO Naïve - IO Exposed
SPRY4	0.632587	0.841444	0.0397372	0.0985187	0.0587815	Tumor	IO Naïve - IO Exposed
SQSTM1	0.148662	0.481646	-0.243081	0.156431	0.399513	Tumor	IO Naïve - IO Exposed
SRC	0.110537	0.42402	-0.0425391	0.0516812	0.0942203	Tumor	IO Naïve - IO Exposed
SREBF1	0.588775	0.817128	-0.0258026	0.0151245	0.0409272	Tumor	IO Naïve - IO Exposed
SRGN	0.996002	0.997042	-0.0860534	-0.0866419	-0.000588489	Tumor	IO Naïve - IO Exposed
SST	0.236756	0.580244	0.142297	-0.120829	-0.263126	Tumor	IO Naïve - IO Exposed
ST6GAL1	0.506278	0.78272	-0.132226	-0.0731872	0.0590387	Tumor	IO Naïve - IO Exposed
ST6GALNAC3	0.474121	0.764172	0.0107869	0.0548807	0.0440938	Tumor	IO Naïve - IO Exposed
STAT1	0.0866761	0.380756	-0.0754918	0.223748	0.299239	Tumor	IO Naïve - IO Exposed
STAT3	0.278167	0.606264	-0.0329406	0.0624367	0.0953772	Tumor	IO Naïve - IO Exposed
STAT4	0.697368	0.863602	-0.0259173	-0.0446086	-0.0186913	Tumor	IO Naïve - IO Exposed
STAT5A	0.595011	0.823399	-0.0300409	-0.051177	-0.0211361	Tumor	IO Naïve - IO Exposed
STAT5B	0.533553	0.787579	-0.047236	-0.0114568	0.0357792	Tumor	IO Naïve - IO Exposed
STAT6	0.556303	0.802248	0.0119903	0.0752055	0.0632152	Tumor	IO Naïve - IO Exposed
STMN1	0.00413706	0.13178	-0.0179351	0.152639	0.170574	Tumor	IO Naïve - IO Exposed
SUCNR1	0.00624277	0.135186	0.0365858	-0.0251019	-0.0616876	Tumor	IO Naïve - IO Exposed
SYK	0.946954	0.975036	-0.0438443	-0.0460455	-0.00220121	Tumor	IO Naïve - IO Exposed
NRXN1	0.000158437	0.0628629	0.0314915	-0.0315535	-0.063045	Tumor	IO Naïve - IO Exposed
TAGLN	0.611243	0.829114	-0.558347	-0.46901	0.0893377	Tumor	IO Naïve - IO Exposed
TAP1	0.739622	0.885656	0.0135872	0.0392116	0.0256243	Tumor	IO Naïve - IO Exposed
TAP2	0.319746	0.656513	0.024603	-0.0496696	-0.0742726	Tumor	IO Naïve - IO Exposed
TBX21	0.225082	0.563855	0.0164652	-0.0198794	-0.0363445	Tumor	IO Naïve - IO Exposed
TCL1A	0.0186268	0.205323	-0.000701348	-0.0693375	-0.0686362	Tumor	IO Naïve - IO Exposed
TEK	0.859614	0.938918	0.024322	0.0381104	0.0137884	Tumor	IO Naïve - IO Exposed
TFEB	0.0357711	0.254349	0.0152339	-0.0320208	-0.0472547	Tumor	IO Naïve - IO Exposed
TGFB1	0.0860261	0.380756	-0.0714394	0.185371	0.25681	Tumor	IO Naïve - IO Exposed
TGFB2	0.15683	0.486445	0.0211289	-0.0245627	-0.0456915	Tumor	IO Naïve - IO Exposed
TGFB3	0.941103	0.975036	0.00744759	0.0109577	0.00351006	Tumor	IO Naïve - IO Exposed
TGFBR1	0.404892	0.715085	-0.0531436	-0.0167382	0.0364054	Tumor	IO Naïve - IO Exposed
TGFBR2	0.149623	0.482458	-0.00866833	-0.104429	-0.0957606	Tumor	IO Naïve - IO Exposed
THBS1	0.651459	0.846796	-0.194142	-0.137103	0.0570387	Tumor	IO Naïve - IO Exposed
THBS2	0.838975	0.931223	-0.147273	-0.161162	-0.0138889	Tumor	IO Naïve - IO Exposed
TIE1	0.184948	0.520132	0.0294369	-0.0260896	-0.0555265	Tumor	IO Naïve - IO Exposed
TIGIT	0.378727	0.699272	-0.0194358	-0.0786556	-0.0592198	Tumor	IO Naïve - IO Exposed
TIMP1	0.155672	0.486445	-0.146475	0.0896801	0.236155	Tumor	IO Naïve - IO Exposed
TLR1	0.431459	0.742484	-0.0203923	-0.0393256	-0.0189333	Tumor	IO Naïve - IO Exposed
TLR2	0.0935868	0.386853	-0.00980734	-0.0764892	-0.0666819	Tumor	IO Naïve - IO Exposed
TLR3	0.961778	0.978946	0.0631907	0.0580001	-0.00519059	Tumor	IO Naïve - IO Exposed
TLR4	0.818059	0.922964	-0.0186007	-0.0299992	-0.0113985	Tumor	IO Naïve - IO Exposed
TLR5	0.00250619	0.114449	0.0116737	-0.0526233	-0.0642969	Tumor	IO Naïve - IO Exposed
TLR7	0.00415891	0.13178	0.00451595	-0.0509887	-0.0555046	Tumor	IO Naïve - IO Exposed
TLR8	0.434129	0.743535	0.0116829	-0.00715222	-0.0188351	Tumor	IO Naïve - IO Exposed
TM4SF1	0.890006	0.953649	-0.0475072	-0.0632747	-0.0157675	Tumor	IO Naïve - IO Exposed
TNF	0.0280602	0.236269	0.0247589	-0.0520786	-0.0768375	Tumor	IO Naïve - IO Exposed
TNFAIP6	0.693268	0.863602	0.0784294	0.0386485	-0.0397809	Tumor	IO Naïve - IO Exposed
TNFRSF10A	0.495584	0.782067	0.0129323	-0.013377	-0.0263093	Tumor	IO Naïve - IO Exposed
TNFRSF10B	0.49645	0.782067	0.0177998	0.0587798	0.0409801	Tumor	IO Naïve - IO Exposed
TNFRSF10D	0.544619	0.792549	0.0116454	0.052817	0.0411717	Tumor	IO Naïve - IO Exposed
TNFRSF11A	0.702961	0.863602	-0.0013462	-0.0139954	-0.0126492	Tumor	IO Naïve - IO Exposed
TNFRSF11B	0.659387	0.846796	0.0456289	-0.00689777	-0.0525267	Tumor	IO Naïve - IO Exposed
TNFRSF12A	0.0919045	0.386435	-0.00440562	-0.173276	-0.16887	Tumor	IO Naïve - IO Exposed
TNFRSF13B	0.00618785	0.135186	0.00406581	-0.0545509	-0.0586167	Tumor	IO Naïve - IO Exposed
TNFRSF14	0.358151	0.690696	0.061892	-0.00494858	-0.0668406	Tumor	IO Naïve - IO Exposed
TNFRSF17	0.963727	0.978946	-0.0123178	-0.0104931	0.00182471	Tumor	IO Naïve - IO Exposed
TNFRSF18	0.0227979	0.216538	-0.0279152	-0.168273	-0.140358	Tumor	IO Naïve - IO Exposed
TNFRSF19	0.0611972	0.323468	0.0681073	-0.0372553	-0.105363	Tumor	IO Naïve - IO Exposed
TNFRSF1A	0.463927	0.757932	-0.0361995	0.059702	0.0959015	Tumor	IO Naïve - IO Exposed
TNFRSF1B	0.209631	0.550783	-0.0411322	-0.0988387	-0.0577065	Tumor	IO Naïve - IO Exposed
TNFRSF21	0.600317	0.827161	0.0486756	0.165088	0.116413	Tumor	IO Naïve - IO Exposed
TNFRSF4	0.180907	0.512695	0.0127912	-0.0282882	-0.0410794	Tumor	IO Naïve - IO Exposed
TNFRSF9	0.124437	0.441981	0.0429928	-0.0512619	-0.0942547	Tumor	IO Naïve - IO Exposed
TNFSF10	0.0540812	0.310562	-0.0675199	0.167415	0.234935	Tumor	IO Naïve - IO Exposed
TNFSF12	0.567489	0.810565	-0.00338403	-0.0265622	-0.0231782	Tumor	IO Naïve - IO Exposed
TNFSF13B	0.920231	0.967656	-0.0150308	-0.0106649	0.00436594	Tumor	IO Naïve - IO Exposed
TNFSF14	0.0677135	0.343583	0.0201696	-0.0646129	-0.0847825	Tumor	IO Naïve - IO Exposed
TNFSF15	0.152346	0.484793	0.0168818	-0.0224197	-0.0393015	Tumor	IO Naïve - IO Exposed
TNFSF18	0.679817	0.860619	0.0118482	-0.00144054	-0.0132888	Tumor	IO Naïve - IO Exposed
TNFSF4	0.157405	0.486445	0.0168988	-0.0311571	-0.0480559	Tumor	IO Naïve - IO Exposed
TNFSF8	0.132327	0.45477	0.00771462	-0.0520695	-0.0597841	Tumor	IO Naïve - IO Exposed
TNFSF9	0.13711	0.467342	0.0133516	-0.062534	-0.0758856	Tumor	IO Naïve - IO Exposed
TOP2A	0.0824013	0.372749	-0.0310733	0.150782	0.181855	Tumor	IO Naïve - IO Exposed
TOX	0.0866315	0.380756	0.0387467	-0.0742213	-0.112968	Tumor	IO Naïve - IO Exposed
TP53	0.109049	0.420907	-0.0283382	0.0533068	0.081645	Tumor	IO Naïve - IO Exposed
TPM1	0.986814	0.99407	0.151905	0.154967	0.00306199	Tumor	IO Naïve - IO Exposed
TPM2	0.856195	0.938918	-0.0907842	-0.111025	-0.0202409	Tumor	IO Naïve - IO Exposed
TPSAB1	0.00414803	0.13178	0.00513814	-0.0661284	-0.0712665	Tumor	IO Naïve - IO Exposed
PTGDR2	0.000193429	0.0175137	0.0410873	-0.0726656	-0.113753	Stroma	IO Naïve - IO Exposed
TSC22D1	0.565163	0.810152	0.0964043	0.0261798	-0.0702245	Tumor	IO Naïve - IO Exposed
TSHZ2	0.0392566	0.263266	0.0179367	-0.0816776	-0.0996143	Tumor	IO Naïve - IO Exposed
TSLP	0.0342151	0.254349	0.0315277	-0.0357235	-0.0672513	Tumor	IO Naïve - IO Exposed
MET	0.000200887	0.0175137	-0.147492	-0.267035	-0.119543	Stroma	IO Naïve - IO Exposed
TUBB	0.237248	0.580244	-0.0665406	0.0959129	0.162454	Tumor	IO Naïve - IO Exposed
TUBB4B	0.140565	0.469694	-0.0516249	0.084097	0.135722	Tumor	IO Naïve - IO Exposed
TWIST1	0.0822506	0.372749	0.0246157	-0.0325873	-0.0572029	Tumor	IO Naïve - IO Exposed
TWIST2	0.0260264	0.231105	0.00683728	-0.0415248	-0.0483621	Tumor	IO Naïve - IO Exposed
TXK	0.2935	0.620922	0.0452449	-0.0329689	-0.0782138	Tumor	IO Naïve - IO Exposed
TYK2	0.0255118	0.228653	0.0946135	-0.264723	-0.359337	Tumor	IO Naïve - IO Exposed
TYMS	0.0196183	0.206257	-0.00278104	0.229824	0.232605	Tumor	IO Naïve - IO Exposed
TYROBP	0.398206	0.715085	-0.0115655	-0.0660166	-0.0544512	Tumor	IO Naïve - IO Exposed
UBE2C	0.938469	0.975036	-0.00543387	-0.000681364	0.00475251	Tumor	IO Naïve - IO Exposed
UCP1	0.0635073	0.331735	0.0233057	-0.0375736	-0.0608792	Tumor	IO Naïve - IO Exposed
UPK3A	0.105221	0.415255	0.0208262	-0.0130762	-0.0339024	Tumor	IO Naïve - IO Exposed
VCAM1	0.834669	0.930753	0.0696278	0.0346172	-0.0350106	Tumor	IO Naïve - IO Exposed
VCAN	0.780142	0.907843	-0.0145255	0.0271743	0.0416998	Tumor	IO Naïve - IO Exposed
VEGFA	0.743106	0.885656	0.588428	0.757376	0.168948	Tumor	IO Naïve - IO Exposed
VEGFB	0.515255	0.78272	0.0190282	-0.0198508	-0.0388791	Tumor	IO Naïve - IO Exposed
VEGFC	0.412443	0.719507	-0.00972677	0.0316907	0.0414175	Tumor	IO Naïve - IO Exposed
VEGFD	0.121838	0.441981	-0.00218661	0.0849277	0.0871143	Tumor	IO Naïve - IO Exposed
VHL	0.783831	0.907843	-0.061885	-0.0443038	0.0175812	Tumor	IO Naïve - IO Exposed
VIM	0.15615	0.486445	0.236657	0.973124	0.736467	Tumor	IO Naïve - IO Exposed
VPREB3	0.314776	0.64779	0.00676284	-0.0175475	-0.0243103	Tumor	IO Naïve - IO Exposed
VSIR	0.14398	0.474492	-0.00622896	-0.0866857	-0.0804568	Tumor	IO Naïve - IO Exposed
VTN	0.00641924	0.135186	0.00336153	-0.0768571	-0.0802186	Tumor	IO Naïve - IO Exposed
VWF	0.222515	0.561557	0.146232	-0.0431524	-0.189384	Tumor	IO Naïve - IO Exposed
WIF1	0.00222173	0.112139	-0.146889	-0.371885	-0.224996	Tumor	IO Naïve - IO Exposed
WNT10B	0.00678331	0.135186	0.0291879	-0.0616706	-0.0908585	Tumor	IO Naïve - IO Exposed
WNT11	0.0266756	0.234696	0.0144207	-0.0157265	-0.0301472	Tumor	IO Naïve - IO Exposed
WNT2	0.0432923	0.267853	0.0171297	-0.0149509	-0.0320806	Tumor	IO Naïve - IO Exposed
WNT2B	0.51184	0.78272	0.0174206	0.258212	0.240792	Tumor	IO Naïve - IO Exposed
WNT3	0.379115	0.699272	0.0067239	-0.0135434	-0.0202673	Tumor	IO Naïve - IO Exposed
WNT5A	0.513177	0.78272	-0.0150871	0.0127704	0.0278575	Tumor	IO Naïve - IO Exposed
WNT5B	0.213461	0.554875	0.00427369	-0.0414007	-0.0456743	Tumor	IO Naïve - IO Exposed
WNT7A	0.10109	0.408903	0.0180217	-0.0307322	-0.0487539	Tumor	IO Naïve - IO Exposed
WNT7B	0.212539	0.554875	0.0103748	-0.0517165	-0.0620913	Tumor	IO Naïve - IO Exposed
WNT9A	0.848974	0.9369	0.0128394	0.0225027	0.0096633	Tumor	IO Naïve - IO Exposed
XBP1	0.13143	0.453387	-0.0671859	0.0374024	0.104588	Tumor	IO Naïve - IO Exposed
XCL1	0.51618	0.78272	-0.0135047	-0.0377066	-0.0242018	Tumor	IO Naïve - IO Exposed
XCL2	0.0167638	0.193693	0.0290629	-0.0219011	-0.050964	Tumor	IO Naïve - IO Exposed
YBX3	0.700258	0.863602	0.169583	0.072968	-0.0966154	Tumor	IO Naïve - IO Exposed
RARG	0.000208322	0.0628629	0.034624	-0.0385496	-0.0731736	Tumor	IO Naïve - IO Exposed
ZFP36	0.977311	0.988651	0.000628981	0.00688151	0.00625253	Tumor	IO Naïve - IO Exposed
ABL1	0.147634	0.360253	0.04937	-0.00889409	-0.0582641	Stroma	IO Naïve - IO Exposed
ABL2	0.0627872	0.237996	-0.0130408	0.023344	0.0363847	Stroma	IO Naïve - IO Exposed
ACE	0.397644	0.601484	-0.020091	0.00701306	0.0271041	Stroma	IO Naïve - IO Exposed
ACE2	0.0240391	0.145908	-0.0138146	-0.0988649	-0.0850504	Stroma	IO Naïve - IO Exposed
ACKR1	0.505851	0.696999	0.0327514	0.0672385	0.0344871	Stroma	IO Naïve - IO Exposed
ACKR3	0.138206	0.348789	0.122343	-0.0213319	-0.143675	Stroma	IO Naïve - IO Exposed
ACKR4	0.239114	0.468814	0.0585323	-0.0211154	-0.0796477	Stroma	IO Naïve - IO Exposed
ACTA2	0.710593	0.839383	0.241598	0.411713	0.170115	Stroma	IO Naïve - IO Exposed
ACTG2	0.282127	0.513397	0.148669	0.0314135	-0.117255	Stroma	IO Naïve - IO Exposed
CD74	0.000223477	0.0178595	-0.432383	0.43364	0.866023	Stroma	IO Naïve - IO Exposed
ETV4	0.000262202	0.0628629	0.023389	-0.0520238	-0.0754128	Tumor	IO Naïve - IO Exposed
ACVR2A	0.78418	0.881677	0.0130184	0.00473456	-0.00828381	Stroma	IO Naïve - IO Exposed
ACVRL1	0.0436622	0.193852	0.0796381	0.00102871	-0.0786094	Stroma	IO Naïve - IO Exposed
ADGRA2	0.352839	0.575463	0.0584418	-0.00090338	-0.0593452	Stroma	IO Naïve - IO Exposed
ADGRA3	0.0742453	0.259605	-0.0160248	-0.0949715	-0.0789467	Stroma	IO Naïve - IO Exposed
ADGRB2	0.528638	0.707063	0.00605095	-0.00642848	-0.0124794	Stroma	IO Naïve - IO Exposed
ADGRB3	0.824559	0.904158	0.00851808	0.00258552	-0.00593255	Stroma	IO Naïve - IO Exposed
ADGRD1	0.964075	0.98184	0.0501549	0.0471677	-0.00298713	Stroma	IO Naïve - IO Exposed
ADGRE1	0.429299	0.630471	-0.00697408	-0.0264786	-0.0195046	Stroma	IO Naïve - IO Exposed
ADGRE2	0.863677	0.926473	0.0401921	0.0274032	-0.0127889	Stroma	IO Naïve - IO Exposed
ADGRE5	0.0410078	0.189117	-0.0266601	0.047536	0.074196	Stroma	IO Naïve - IO Exposed
ADGRF1	0.0452894	0.196527	0.0348196	-0.0437082	-0.0785278	Stroma	IO Naïve - IO Exposed
ADGRF3	0.645584	0.801962	0.00339762	0.0144014	0.0110038	Stroma	IO Naïve - IO Exposed
ADGRF4	0.203171	0.423567	0.054709	-0.0249668	-0.0796758	Stroma	IO Naïve - IO Exposed
ADGRF5	0.812948	0.899212	0.00190174	-0.0137648	-0.0156665	Stroma	IO Naïve - IO Exposed
HMGB2	0.000266885	0.0196879	-0.0840344	0.14813	0.232164	Stroma	IO Naïve - IO Exposed
ADGRG2	0.894547	0.943082	0.00939208	0.005719	-0.00367308	Stroma	IO Naïve - IO Exposed
ADGRG3	0.143428	0.357267	0.0660915	0.00546333	-0.0606282	Stroma	IO Naïve - IO Exposed
ADGRG5	0.161544	0.367984	0.0794772	-0.007341	-0.0868182	Stroma	IO Naïve - IO Exposed
ADGRG6	0.0598145	0.232235	-0.0347097	-0.102878	-0.068168	Stroma	IO Naïve - IO Exposed
ADGRL1	0.449569	0.650907	0.0146928	-0.00574906	-0.0204419	Stroma	IO Naïve - IO Exposed
KITLG	0.000292079	0.0200074	0.0211978	-0.0906697	-0.111867	Stroma	IO Naïve - IO Exposed
ADGRL4	0.845056	0.91779	-0.0136265	-0.0235155	-0.00988897	Stroma	IO Naïve - IO Exposed
ADGRV1	0.145255	0.357369	0.0890022	-0.0190307	-0.108033	Stroma	IO Naïve - IO Exposed
ADIPOQ	0.126403	0.333024	0.0377484	-0.022663	-0.0604114	Stroma	IO Naïve - IO Exposed
ADIRF	0.0147677	0.11901	0.0378304	-0.172681	-0.210511	Stroma	IO Naïve - IO Exposed
ADM2	0.0269371	0.154687	0.0162368	-0.0378032	-0.05404	Stroma	IO Naïve - IO Exposed
ADORA2A	0.496755	0.69142	0.00450337	-0.0168143	-0.0213177	Stroma	IO Naïve - IO Exposed
AGR2	0.179572	0.388734	0.0492656	-0.0134581	-0.0627238	Stroma	IO Naïve - IO Exposed
AHI1	0.349687	0.571295	0.0384681	-0.0252922	-0.0637603	Stroma	IO Naïve - IO Exposed
AHR	0.635049	0.794018	0.124753	0.0829476	-0.0418052	Stroma	IO Naïve - IO Exposed
AKT1	0.119041	0.330098	-0.0449887	0.00567142	0.0506601	Stroma	IO Naïve - IO Exposed
ALCAM	0.553862	0.728438	0.0464907	0.00145833	-0.0450324	Stroma	IO Naïve - IO Exposed
ANGPT1	0.969767	0.985406	0.025288	0.0242403	-0.00104765	Stroma	IO Naïve - IO Exposed
ANGPT2	0.188327	0.401345	0.176181	-0.0288948	-0.205076	Stroma	IO Naïve - IO Exposed
ANGPT4	0.335734	0.56448	0.00829627	-0.00721051	-0.0155068	Stroma	IO Naïve - IO Exposed
ANGPTL1	0.391477	0.59732	0.0288078	0.00240219	-0.0264056	Stroma	IO Naïve - IO Exposed
ANXA1	0.683724	0.8218	0.0925513	0.139367	0.0468155	Stroma	IO Naïve - IO Exposed
ANXA2	0.65223	0.805882	-0.0963933	-0.0552477	0.0411456	Stroma	IO Naïve - IO Exposed
FCGBP	0.000347561	0.0218232	0.0767343	-0.0905344	-0.167269	Stroma	IO Naïve - IO Exposed
APOA1	0.0729833	0.257644	0.0247736	-0.0231395	-0.0479131	Stroma	IO Naïve - IO Exposed
APOB	0.276245	0.510441	0.0616439	-0.0537935	-0.115437	Stroma	IO Naïve - IO Exposed
APOD	0.110402	0.323856	0.135524	-0.0377766	-0.1733	Stroma	IO Naïve - IO Exposed
CLDN4	0.000364099	0.0218232	-0.0605661	-0.206715	-0.146149	Stroma	IO Naïve - IO Exposed
AQP3	0.148399	0.360253	-0.0332978	-0.0774715	-0.0441736	Stroma	IO Naïve - IO Exposed
AR	0.0238338	0.145584	0.0244284	-0.0823519	-0.10678	Stroma	IO Naïve - IO Exposed
AREG	0.713187	0.839383	0.00376066	-0.00594306	-0.00970373	Stroma	IO Naïve - IO Exposed
ARF1	0.303168	0.530543	0.0532285	-0.0214654	-0.0746939	Stroma	IO Naïve - IO Exposed
ARG1	0.144436	0.357369	0.0173898	-0.0143412	-0.031731	Stroma	IO Naïve - IO Exposed
AZU1	0.000383196	0.0734971	-0.129326	-0.724638	-0.595312	Tumor	IO Naïve - IO Exposed
IGF1R	0.00042934	0.0242198	0.0688722	-0.0849199	-0.153792	Stroma	IO Naïve - IO Exposed
ATF3	0.833378	0.908551	0.0115726	-0.00374516	-0.0153178	Stroma	IO Naïve - IO Exposed
ATG10	0.283927	0.513747	0.06557	-0.00469885	-0.0702688	Stroma	IO Naïve - IO Exposed
ATG12	0.019541	0.135796	0.0576228	-0.100912	-0.158535	Stroma	IO Naïve - IO Exposed
ATG5	0.674803	0.817091	-0.0156269	-0.00486866	0.0107582	Stroma	IO Naïve - IO Exposed
ATM	0.0800104	0.271131	-0.0338192	0.106374	0.140193	Stroma	IO Naïve - IO Exposed
ATR	0.671503	0.815153	-0.00944046	0.00447898	0.0139194	Stroma	IO Naïve - IO Exposed
AXL	0.468819	0.671008	0.00526943	-0.0333099	-0.0385793	Stroma	IO Naïve - IO Exposed
AZGP1	0.0848901	0.283657	0.0187743	-0.0437423	-0.0625165	Stroma	IO Naïve - IO Exposed
ANXA4	0.000455957	0.0242924	-0.225274	-0.350029	-0.124755	Stroma	IO Naïve - IO Exposed
LPAR5	0.000475484	0.0759982	0.0284763	-0.0899081	-0.118384	Tumor	IO Naïve - IO Exposed
B3GNT7	0.66765	0.812533	0.0403602	0.0244836	-0.0158766	Stroma	IO Naïve - IO Exposed
BAG3	0.202095	0.423163	-0.0445062	-0.0207575	0.0237487	Stroma	IO Naïve - IO Exposed
BATF3	0.235743	0.466139	0.179086	-0.0060161	-0.185102	Stroma	IO Naïve - IO Exposed
SPINK1	0.000542258	0.0256528	-0.12266	-0.275487	-0.152827	Stroma	IO Naïve - IO Exposed
BCL2	0.512637	0.697332	-0.0413043	-0.0804047	-0.0391004	Stroma	IO Naïve - IO Exposed
BCL2L1	0.0532405	0.216346	-0.00112014	-0.122308	-0.121188	Stroma	IO Naïve - IO Exposed
BECN1	0.785143	0.881677	-0.0268236	-0.0187306	0.00809305	Stroma	IO Naïve - IO Exposed
BEST1	0.441754	0.644813	0.0349819	0.012623	-0.022359	Stroma	IO Naïve - IO Exposed
BGN	0.176572	0.388116	0.651855	0.152114	-0.499741	Stroma	IO Naïve - IO Exposed
BID	0.929847	0.962984	-0.0265545	-0.0237148	0.00283974	Stroma	IO Naïve - IO Exposed
BIRC5	0.677189	0.817914	-0.0228528	-0.0358223	-0.0129695	Stroma	IO Naïve - IO Exposed
BMP1	0.155852	0.361893	0.014343	-0.0487104	-0.0630535	Stroma	IO Naïve - IO Exposed
BMP2	0.0481263	0.204217	0.0851782	-0.0360313	-0.121209	Stroma	IO Naïve - IO Exposed
BMP3	0.758414	0.867796	0.00548004	-0.00153822	-0.00701826	Stroma	IO Naïve - IO Exposed
BMP4	0.0213491	0.139278	0.101515	-0.024328	-0.125843	Stroma	IO Naïve - IO Exposed
BMP5	0.70495	0.838605	0.0141042	0.00364147	-0.0104627	Stroma	IO Naïve - IO Exposed
BMP6	0.618048	0.786085	0.0708424	0.0372625	-0.0335799	Stroma	IO Naïve - IO Exposed
BMP7	0.15356	0.361692	0.0152847	-0.0158774	-0.0311621	Stroma	IO Naïve - IO Exposed
BMPR1A	0.0730752	0.257644	0.0210804	-0.0476597	-0.0687401	Stroma	IO Naïve - IO Exposed
BMPR2	0.563839	0.737683	0.00225179	-0.0335151	-0.0357669	Stroma	IO Naïve - IO Exposed
BMX	0.448328	0.650448	0.033304	0.00730007	-0.0260039	Stroma	IO Naïve - IO Exposed
BRCA1	0.816855	0.901455	-0.0254659	-0.0213661	0.00409988	Stroma	IO Naïve - IO Exposed
BST1	0.166169	0.374503	-0.00917315	0.0507573	0.0599304	Stroma	IO Naïve - IO Exposed
BST2	0.873248	0.930494	-0.0569504	-0.0631726	-0.00622214	Stroma	IO Naïve - IO Exposed
BTG1	0.033359	0.174816	-0.111607	0.103005	0.214611	Stroma	IO Naïve - IO Exposed
BTK	0.0408114	0.189117	-0.0250879	0.119956	0.145043	Stroma	IO Naïve - IO Exposed
C11orf96	0.621441	0.787222	0.0373242	-0.0457465	-0.0830707	Stroma	IO Naïve - IO Exposed
C1QA	0.173961	0.385285	-0.0178697	0.364486	0.382356	Stroma	IO Naïve - IO Exposed
C1QB	0.0509969	0.211714	-0.131384	0.469047	0.600431	Stroma	IO Naïve - IO Exposed
C1QC	0.0390826	0.188798	-0.129271	0.547701	0.676972	Stroma	IO Naïve - IO Exposed
C5AR2	0.516974	0.700252	-0.006526	0.0268372	0.0333632	Stroma	IO Naïve - IO Exposed
C9orf16	0.554206	0.728438	-0.0258459	-0.0525925	-0.0267466	Stroma	IO Naïve - IO Exposed
CALB1	0.291464	0.516662	0.0088922	-0.0329579	-0.0418501	Stroma	IO Naïve - IO Exposed
CALD1	0.946261	0.971824	0.251475	0.231273	-0.0202019	Stroma	IO Naïve - IO Exposed
CALM1	0.119287	0.330098	-0.0223653	0.120388	0.142753	Stroma	IO Naïve - IO Exposed
CALM2	0.377056	0.586629	-0.0884731	-0.0195765	0.0688966	Stroma	IO Naïve - IO Exposed
CALM3	0.917143	0.953948	-0.0638005	-0.0678167	-0.00401628	Stroma	IO Naïve - IO Exposed
CAMP	0.719188	0.843155	0.00738113	-0.00263639	-0.0100175	Stroma	IO Naïve - IO Exposed
CASP3	0.878597	0.934118	0.0900435	0.0712763	-0.0187673	Stroma	IO Naïve - IO Exposed
CASP8	0.56304	0.737645	0.0319484	0.09911	0.0671615	Stroma	IO Naïve - IO Exposed
CASR	0.0981642	0.31172	0.0786953	-0.0368648	-0.11556	Stroma	IO Naïve - IO Exposed
CAV1	0.120644	0.330277	-0.113039	-0.263571	-0.150532	Stroma	IO Naïve - IO Exposed
CCL11	0.606492	0.776537	0.0255634	0.000288972	-0.0252744	Stroma	IO Naïve - IO Exposed
CCL13	0.528599	0.707063	-0.0127996	-0.000289707	0.0125099	Stroma	IO Naïve - IO Exposed
ACVR1B	0.00055781	0.0256528	0.016502	-0.0547849	-0.0712868	Stroma	IO Naïve - IO Exposed
CCL18	0.154683	0.361692	-0.0391554	0.45203	0.491186	Stroma	IO Naïve - IO Exposed
CCL19	0.643777	0.800755	0.026323	0.176155	0.149832	Stroma	IO Naïve - IO Exposed
CCL2	0.178298	0.388116	0.0576311	-0.110716	-0.168347	Stroma	IO Naïve - IO Exposed
CCL20	0.116529	0.330098	-0.0559505	-0.206312	-0.150362	Stroma	IO Naïve - IO Exposed
CCL21	0.78023	0.879249	0.0372826	0.144737	0.107455	Stroma	IO Naïve - IO Exposed
CCL23	0.0747284	0.259654	0.0304652	-0.0103759	-0.0408411	Stroma	IO Naïve - IO Exposed
CCL26	0.0759174	0.261888	0.0346791	-0.0144968	-0.0491758	Stroma	IO Naïve - IO Exposed
CCL28	0.0200847	0.136242	-0.0677335	-0.16647	-0.0987369	Stroma	IO Naïve - IO Exposed
CCL3	0.502347	0.695839	0.0867241	0.00935491	-0.0773692	Stroma	IO Naïve - IO Exposed
CCL3L3	0.342772	0.565546	-0.0272932	0.0169327	0.0442259	Stroma	IO Naïve - IO Exposed
CCL4	0.969993	0.985406	0.0312369	0.0342933	0.00305647	Stroma	IO Naïve - IO Exposed
CCL4L2	0.885386	0.938839	0.0364217	0.0276972	-0.00872455	Stroma	IO Naïve - IO Exposed
CCL5	0.0176235	0.130008	-0.27701	0.148029	0.425038	Stroma	IO Naïve - IO Exposed
CCL7	0.0546053	0.219107	0.0497496	-0.000429372	-0.050179	Stroma	IO Naïve - IO Exposed
CCL8	0.0434114	0.193852	0.0762118	-0.00755168	-0.0837635	Stroma	IO Naïve - IO Exposed
CLEC2B	0.000561741	0.0256528	-0.039796	0.0837568	0.123553	Stroma	IO Naïve - IO Exposed
CCR1	0.132404	0.33911	-0.00148417	0.244764	0.246248	Stroma	IO Naïve - IO Exposed
ITGA3	0.000639788	0.0278889	-0.10426	-0.227307	-0.123048	Stroma	IO Naïve - IO Exposed
CCR2	0.491972	0.688761	0.0988477	0.0552004	-0.0436473	Stroma	IO Naïve - IO Exposed
CCR5	0.0980875	0.31172	-0.0217322	0.15481	0.176542	Stroma	IO Naïve - IO Exposed
CCR7	0.129655	0.33911	-0.0113693	0.0792766	0.0906459	Stroma	IO Naïve - IO Exposed
CCRL2	0.58821	0.75921	0.111324	0.063671	-0.0476533	Stroma	IO Naïve - IO Exposed
CD14	0.303726	0.530553	0.170111	0.571784	0.401673	Stroma	IO Naïve - IO Exposed
CD163	0.0596087	0.232235	-0.0521071	0.965377	1.01748	Stroma	IO Naïve - IO Exposed
CD164	0.37544	0.586629	-0.0778538	-0.0367951	0.0410587	Stroma	IO Naïve - IO Exposed
CD19	0.335661	0.56448	-0.0274564	0.0443462	0.0718026	Stroma	IO Naïve - IO Exposed
CD2	0.149993	0.360253	-0.00597433	0.195268	0.201242	Stroma	IO Naïve - IO Exposed
CD209	0.900194	0.944514	-0.0104079	-0.0150154	-0.00460752	Stroma	IO Naïve - IO Exposed
KRT14	0.000699522	0.0836924	0.0962865	-0.198497	-0.294783	Tumor	IO Naïve - IO Exposed
CD27	0.0119237	0.104907	-0.0897579	0.267882	0.357639	Stroma	IO Naïve - IO Exposed
CD274	0.549343	0.727652	0.00867572	-0.0134871	-0.0221629	Stroma	IO Naïve - IO Exposed
CD276	0.371217	0.586629	0.00703423	-0.0362573	-0.0432915	Stroma	IO Naïve - IO Exposed
CD28	0.622225	0.787222	0.0706736	0.150434	0.0797604	Stroma	IO Naïve - IO Exposed
CD300A	0.148685	0.360253	-0.0326158	0.187589	0.220205	Stroma	IO Naïve - IO Exposed
CD33	0.37563	0.586629	0.0203877	0.068089	0.0477012	Stroma	IO Naïve - IO Exposed
CD34	0.836977	0.910493	-0.0559065	-0.0725775	-0.016671	Stroma	IO Naïve - IO Exposed
CD36	0.393023	0.59732	-0.0240221	0.310204	0.334226	Stroma	IO Naïve - IO Exposed
CD37	0.164538	0.37303	0.0104001	0.314335	0.303935	Stroma	IO Naïve - IO Exposed
CD38	0.0286369	0.158782	-0.0264904	0.0955306	0.122021	Stroma	IO Naïve - IO Exposed
CD3D	0.0593362	0.232235	-0.017664	0.164302	0.181966	Stroma	IO Naïve - IO Exposed
CD3E	0.172666	0.383303	0.0280744	-0.0783951	-0.106469	Stroma	IO Naïve - IO Exposed
CD3G	0.0916472	0.29572	-0.036615	0.15374	0.190355	Stroma	IO Naïve - IO Exposed
IGHD	0.00070499	0.0836924	-0.0772242	-0.182744	-0.10552	Tumor	IO Naïve - IO Exposed
CD40	0.904545	0.944583	-0.0485514	-0.04036	0.00819139	Stroma	IO Naïve - IO Exposed
CD40LG	0.683834	0.8218	0.0679519	0.0958949	0.027943	Stroma	IO Naïve - IO Exposed
HLA-DRA	0.000722502	0.0301252	-0.114911	0.377394	0.492304	Stroma	IO Naïve - IO Exposed
TACSTD2	0.000832558	0.0836924	-0.0254273	-0.123913	-0.0984861	Tumor	IO Naïve - IO Exposed
CD48	0.268566	0.501901	0.0394047	0.1807	0.141295	Stroma	IO Naïve - IO Exposed
CD52	0.011694	0.104457	-0.125746	0.567131	0.692877	Stroma	IO Naïve - IO Exposed
KRT18	0.000834588	0.0333488	-0.115963	-0.271656	-0.155693	Stroma	IO Naïve - IO Exposed
CD55	0.0147355	0.11901	-0.0253238	0.113604	0.138928	Stroma	IO Naïve - IO Exposed
CD58	0.0644882	0.240639	-0.0259635	0.089535	0.115499	Stroma	IO Naïve - IO Exposed
CD59	0.711842	0.839383	0.0821209	0.0450586	-0.0370623	Stroma	IO Naïve - IO Exposed
CD5L	0.0388173	0.188798	0.0559021	-0.0039912	-0.0598933	Stroma	IO Naïve - IO Exposed
CD63	0.0468975	0.20168	-0.136429	0.0307178	0.167147	Stroma	IO Naïve - IO Exposed
CD68	0.050945	0.211714	-0.222765	0.636971	0.859737	Stroma	IO Naïve - IO Exposed
CD69	0.0300739	0.163277	-0.0253205	0.266134	0.291454	Stroma	IO Naïve - IO Exposed
CD70	0.12966	0.33911	0.00656202	-0.105816	-0.112378	Stroma	IO Naïve - IO Exposed
YES1	0.000872705	0.0836924	-0.027529	0.137556	0.165085	Tumor	IO Naïve - IO Exposed
CD79A	0.658651	0.808493	0.302593	0.172213	-0.130379	Stroma	IO Naïve - IO Exposed
CD80	0.757582	0.867796	0.0169769	0.0327174	0.0157405	Stroma	IO Naïve - IO Exposed
CD81	0.119459	0.330098	-0.0171366	0.110091	0.127228	Stroma	IO Naïve - IO Exposed
CD83	0.34574	0.56581	0.0355649	0.18358	0.148015	Stroma	IO Naïve - IO Exposed
CD53	0.000934228	0.035837	-0.101072	0.401271	0.502343	Stroma	IO Naïve - IO Exposed
CD86	0.300589	0.527958	0.00948603	0.0725861	0.0631001	Stroma	IO Naïve - IO Exposed
CD8A	0.283604	0.513747	-0.0799154	0.0401909	0.120106	Stroma	IO Naïve - IO Exposed
CD8B	0.89968	0.944514	0.00960643	0.0160133	0.00640688	Stroma	IO Naïve - IO Exposed
CD9	0.554494	0.728438	-0.0216069	0.0288379	0.0504448	Stroma	IO Naïve - IO Exposed
CDH1	0.0491317	0.207565	-0.0336794	-0.0980679	-0.0643885	Stroma	IO Naïve - IO Exposed
CDH11	0.691751	0.827168	0.0858736	0.136465	0.0505911	Stroma	IO Naïve - IO Exposed
CDH5	0.972261	0.985622	0.0211681	0.0236794	0.00251135	Stroma	IO Naïve - IO Exposed
CDKN1A	0.259065	0.493924	-0.0487126	-0.109838	-0.0611252	Stroma	IO Naïve - IO Exposed
CDKN3	0.359265	0.578078	-0.00436938	-0.0380087	-0.0336393	Stroma	IO Naïve - IO Exposed
CEACAM1	0.185599	0.397299	0.159999	-0.0381421	-0.198141	Stroma	IO Naïve - IO Exposed
CEACAM6	0.936621	0.966867	0.000905466	0.00285014	0.00194468	Stroma	IO Naïve - IO Exposed
CELSR1	0.539075	0.720017	-0.0330148	-0.0573419	-0.0243271	Stroma	IO Naïve - IO Exposed
CELSR2	0.0122321	0.105681	-0.0038265	-0.0737498	-0.0699233	Stroma	IO Naïve - IO Exposed
CX3CL1	0.00103829	0.0376956	0.040517	-0.0947939	-0.135311	Stroma	IO Naïve - IO Exposed
CFD	0.705688	0.838605	0.0706364	0.123298	0.0526617	Stroma	IO Naïve - IO Exposed
CFLAR	0.112961	0.329269	0.0788331	-0.0564355	-0.135269	Stroma	IO Naïve - IO Exposed
CHEK1	0.0606367	0.233537	0.0299019	-0.0359887	-0.0658906	Stroma	IO Naïve - IO Exposed
CHEK2	0.0700614	0.25401	0.0573021	-0.0246306	-0.0819327	Stroma	IO Naïve - IO Exposed
CHGA	0.0771167	0.264858	0.0391237	-0.0268559	-0.0659796	Stroma	IO Naïve - IO Exposed
CHI3L1	0.401186	0.605097	-0.00518897	0.166655	0.171844	Stroma	IO Naïve - IO Exposed
CIDEA	0.272617	0.506666	0.0119352	-0.0188107	-0.0307459	Stroma	IO Naïve - IO Exposed
ADGRL2	0.00106129	0.0376956	0.0483302	-0.100257	-0.148587	Stroma	IO Naïve - IO Exposed
CLCF1	0.065322	0.241868	-0.0154754	-0.072513	-0.0570376	Stroma	IO Naïve - IO Exposed
IL17B	0.00118087	0.0956381	0.0313346	-0.0525145	-0.0838491	Tumor	IO Naïve - IO Exposed
CLEC10A	0.764576	0.869785	0.0377643	0.0528443	0.01508	Stroma	IO Naïve - IO Exposed
CLEC12A	0.372986	0.586629	-0.0135725	0.0354785	0.049051	Stroma	IO Naïve - IO Exposed
CLEC14A	0.921524	0.957466	0.00844093	0.00466399	-0.00377694	Stroma	IO Naïve - IO Exposed
CLEC1A	0.902919	0.944583	-0.00396194	-0.00798251	-0.00402057	Stroma	IO Naïve - IO Exposed
ANGPTL1	0.00125374	0.0956381	0.0156894	-0.081318	-0.0970074	Tumor	IO Naïve - IO Exposed
CLEC2D	0.331809	0.5622	0.0124551	0.131322	0.118867	Stroma	IO Naïve - IO Exposed
CLEC4A	0.386777	0.597293	0.165499	0.00417021	-0.161329	Stroma	IO Naïve - IO Exposed
CLEC4D	0.287753	0.515852	0.0498002	0.0226334	-0.0271668	Stroma	IO Naïve - IO Exposed
CLEC4E	0.710556	0.839383	0.00365626	0.0209171	0.0172608	Stroma	IO Naïve - IO Exposed
CLEC5A	0.756101	0.867796	-0.00413053	0.00702226	0.0111528	Stroma	IO Naïve - IO Exposed
APP	0.00128261	0.0430823	0.0171134	-0.206742	-0.223855	Stroma	IO Naïve - IO Exposed
CLOCK	0.0673165	0.246399	0.11334	-0.0613284	-0.174669	Stroma	IO Naïve - IO Exposed
CLU	0.0194193	0.135796	-0.197594	-0.405335	-0.207741	Stroma	IO Naïve - IO Exposed
CMKLR1	0.10948	0.323856	0.0263847	0.172304	0.145919	Stroma	IO Naïve - IO Exposed
CNTFR	0.249125	0.482591	0.0201625	-0.0211524	-0.0413149	Stroma	IO Naïve - IO Exposed
COL11A1	0.785035	0.881677	0.0449806	0.05735	0.0123694	Stroma	IO Naïve - IO Exposed
COL12A1	0.978377	0.986984	0.0646896	0.0671876	0.00249799	Stroma	IO Naïve - IO Exposed
COL14A1	0.771756	0.872583	0.195311	0.123113	-0.072198	Stroma	IO Naïve - IO Exposed
COL15A1	0.75556	0.867796	0.139066	0.0972314	-0.0418342	Stroma	IO Naïve - IO Exposed
COL16A1	0.343638	0.565546	0.19272	0.0450838	-0.147636	Stroma	IO Naïve - IO Exposed
COL17A1	0.34539	0.56581	0.0482974	-0.00121937	-0.0495167	Stroma	IO Naïve - IO Exposed
COL18A1	0.0202886	0.136242	0.0642373	-0.139157	-0.203395	Stroma	IO Naïve - IO Exposed
COL1A1	0.761018	0.867796	0.245547	0.371055	0.125509	Stroma	IO Naïve - IO Exposed
COL1A2	0.716621	0.841175	0.30743	0.461095	0.153665	Stroma	IO Naïve - IO Exposed
COL21A1	0.0872174	0.288419	0.09367	-0.0209645	-0.114634	Stroma	IO Naïve - IO Exposed
COL27A1	0.016093	0.123465	0.021799	-0.104762	-0.126561	Stroma	IO Naïve - IO Exposed
COL3A1	0.716372	0.841175	0.346684	0.487475	0.140791	Stroma	IO Naïve - IO Exposed
COL4A1	0.283533	0.513747	0.199431	-0.00259656	-0.202027	Stroma	IO Naïve - IO Exposed
COL4A2	0.15866	0.364068	0.240593	0.00806708	-0.232526	Stroma	IO Naïve - IO Exposed
COL4A5	0.150503	0.360253	0.00867986	-0.0298515	-0.0385313	Stroma	IO Naïve - IO Exposed
COL5A1	0.21532	0.438412	0.292692	0.121618	-0.171074	Stroma	IO Naïve - IO Exposed
COL5A2	0.470412	0.671252	0.0298069	0.0758445	0.0460376	Stroma	IO Naïve - IO Exposed
COL5A3	0.119574	0.330098	-0.0153327	-0.08771	-0.0723773	Stroma	IO Naïve - IO Exposed
COL6A1	0.339898	0.565462	0.174119	0.054798	-0.119321	Stroma	IO Naïve - IO Exposed
COL6A2	0.759515	0.867796	0.107964	0.0609378	-0.0470262	Stroma	IO Naïve - IO Exposed
COL6A3	0.0879367	0.289798	0.0194088	0.21054	0.191131	Stroma	IO Naïve - IO Exposed
COL8A1	0.648295	0.802513	0.128289	0.254821	0.126532	Stroma	IO Naïve - IO Exposed
COL9A1	0.213329	0.435283	0.0618185	-0.0176014	-0.0794199	Stroma	IO Naïve - IO Exposed
FZD8	0.00131253	0.0430823	0.0685858	-0.0492237	-0.117809	Stroma	IO Naïve - IO Exposed
COL9A3	0.512334	0.697332	-0.00294495	-0.0237922	-0.0208473	Stroma	IO Naïve - IO Exposed
COTL1	0.273203	0.506773	0.0434416	0.201479	0.158037	Stroma	IO Naïve - IO Exposed
CPA3	0.545784	0.724941	0.0163411	-0.000783025	-0.0171241	Stroma	IO Naïve - IO Exposed
CPB1	0.799561	0.890706	0.000539075	-0.00505997	-0.00559904	Stroma	IO Naïve - IO Exposed
CRIP1	0.804333	0.892773	-0.00635183	-0.0220014	-0.0156496	Stroma	IO Naïve - IO Exposed
CRP	0.0188502	0.135796	0.0958781	-0.0663747	-0.162253	Stroma	IO Naïve - IO Exposed
TTR	0.00133696	0.0956381	0.0344196	-0.030071	-0.0644906	Tumor	IO Naïve - IO Exposed
CSF1	0.712845	0.839383	-0.0178517	-0.0367495	-0.0188978	Stroma	IO Naïve - IO Exposed
CSF1R	0.659762	0.808493	0.122454	0.192504	0.0700503	Stroma	IO Naïve - IO Exposed
CSF2	0.938934	0.968213	-0.00573577	-0.00354454	0.00219123	Stroma	IO Naïve - IO Exposed
CSF2RA	0.0908747	0.295264	9.09054e-05	0.0843457	0.0842547	Stroma	IO Naïve - IO Exposed
CSF2RB	0.0343177	0.175482	-0.00599943	0.127414	0.133414	Stroma	IO Naïve - IO Exposed
CSF3	0.0316251	0.16756	0.0128265	-0.0474474	-0.0602739	Stroma	IO Naïve - IO Exposed
CSF3R	0.179276	0.388734	-0.013817	0.0895703	0.103387	Stroma	IO Naïve - IO Exposed
CSHL1	0.708383	0.839383	-0.00194283	-0.0129702	-0.0110273	Stroma	IO Naïve - IO Exposed
CD84	0.00134773	0.0430823	-0.0539151	0.357214	0.41113	Stroma	IO Naïve - IO Exposed
EPOR	0.00139618	0.0956381	0.0488354	-0.0751348	-0.12397	Tumor	IO Naïve - IO Exposed
CTLA4	0.279234	0.511041	0.00958732	0.0810054	0.071418	Stroma	IO Naïve - IO Exposed
CTNNB1	0.360157	0.578543	-0.00396063	0.0903702	0.0943308	Stroma	IO Naïve - IO Exposed
ITGB8	0.00142678	0.0438991	-0.104983	-0.350894	-0.245911	Stroma	IO Naïve - IO Exposed
CTSW	0.251165	0.484643	-0.0365707	0.0151887	0.0517594	Stroma	IO Naïve - IO Exposed
CUZD1	0.396792	0.601144	0.107876	-0.00912907	-0.117005	Stroma	IO Naïve - IO Exposed
PARP1	0.00156384	0.0438991	-0.0482704	0.0736468	0.121917	Stroma	IO Naïve - IO Exposed
CX3CR1	0.864817	0.926659	-0.000991963	-0.00755183	-0.00655987	Stroma	IO Naïve - IO Exposed
CXCL1	0.025938	0.151293	-0.0141507	-0.11041	-0.0962595	Stroma	IO Naïve - IO Exposed
CXCL10	0.184884	0.396653	-0.162173	0.00285483	0.165028	Stroma	IO Naïve - IO Exposed
CXCL12	0.735319	0.857433	0.0561392	0.0894923	0.0333531	Stroma	IO Naïve - IO Exposed
CXCL14	0.0215854	0.139868	0.122256	-0.275747	-0.398002	Stroma	IO Naïve - IO Exposed
CXCL16	0.16298	0.370373	-0.0626786	0.136401	0.19908	Stroma	IO Naïve - IO Exposed
CXCL17	0.194158	0.410127	0.15204	-0.0183337	-0.170373	Stroma	IO Naïve - IO Exposed
CXCL2	0.508904	0.697332	-0.094311	-0.134528	-0.0402172	Stroma	IO Naïve - IO Exposed
CXCL3	0.86933	0.930455	-0.0331683	-0.0418705	-0.00870222	Stroma	IO Naïve - IO Exposed
YES1	0.00157703	0.0438991	0.0174562	-0.0763399	-0.0937961	Stroma	IO Naïve - IO Exposed
CXCL6	0.152816	0.361692	0.0581892	-0.0490917	-0.107281	Stroma	IO Naïve - IO Exposed
CXCL8	0.343809	0.565546	0.00390926	-0.0264252	-0.0303345	Stroma	IO Naïve - IO Exposed
CXCL9	0.14498	0.357369	-0.214793	0.305161	0.519954	Stroma	IO Naïve - IO Exposed
CXCR1	0.776861	0.876482	-0.0094613	-0.00335888	0.00610242	Stroma	IO Naïve - IO Exposed
CXCR2	0.15722	0.362827	0.0144844	-0.0208398	-0.0353242	Stroma	IO Naïve - IO Exposed
CXCR3	0.0591522	0.232235	-0.0249953	0.0728552	0.0978505	Stroma	IO Naïve - IO Exposed
CXCR4	0.0158146	0.123465	-0.0987161	0.379357	0.478073	Stroma	IO Naïve - IO Exposed
CXCR5	0.0652193	0.241868	-0.0138361	0.0746026	0.0884387	Stroma	IO Naïve - IO Exposed
CXCR6	0.061623	0.236386	-0.00387456	0.129231	0.133106	Stroma	IO Naïve - IO Exposed
CYP19A1	0.871371	0.930494	0.00545369	0.0094627	0.00400902	Stroma	IO Naïve - IO Exposed
CYP1B1	0.487794	0.68391	0.0871285	0.163175	0.0760467	Stroma	IO Naïve - IO Exposed
CYSTM1	0.0535296	0.216461	-0.0195264	-0.144439	-0.124913	Stroma	IO Naïve - IO Exposed
CYTOR	0.453957	0.653671	-0.0308764	-0.102021	-0.0711447	Stroma	IO Naïve - IO Exposed
DCN	0.154562	0.361692	0.523413	0.0730754	-0.450337	Stroma	IO Naïve - IO Exposed
DDC	0.031264	0.166568	0.00290995	-0.0971914	-0.100101	Stroma	IO Naïve - IO Exposed
DDIT3	0.166359	0.374503	0.0144664	-0.0612446	-0.0757109	Stroma	IO Naïve - IO Exposed
DDR1	0.0203756	0.136242	-0.065682	-0.163177	-0.0974953	Stroma	IO Naïve - IO Exposed
DDR2	0.316479	0.545869	-0.0458903	0.00689148	0.0527818	Stroma	IO Naïve - IO Exposed
DDX58	0.100339	0.312184	-0.0364404	0.0276328	0.0640732	Stroma	IO Naïve - IO Exposed
DHRS2	0.971245	0.985622	0.00343945	0.00446548	0.00102604	Stroma	IO Naïve - IO Exposed
FZD1	0.0016189	0.0438991	0.0896383	-0.118923	-0.208561	Stroma	IO Naïve - IO Exposed
DMBT1	0.126141	0.333024	-0.00537162	-0.0469755	-0.0416039	Stroma	IO Naïve - IO Exposed
DNMT1	0.0139297	0.116074	-0.0302486	0.101322	0.131571	Stroma	IO Naïve - IO Exposed
DNMT3A	0.940648	0.968938	0.00240769	0.00533918	0.00293149	Stroma	IO Naïve - IO Exposed
DNTT	0.826598	0.904917	0.019734	0.0110374	-0.00869652	Stroma	IO Naïve - IO Exposed
DPP4	0.998975	0.998975	-0.098168	-0.0981087	5.93493e-05	Stroma	IO Naïve - IO Exposed
DST	0.497516	0.691475	-0.0101281	-0.0390149	-0.0288868	Stroma	IO Naïve - IO Exposed
DUSP1	0.286811	0.515852	-0.00460071	-0.232251	-0.22765	Stroma	IO Naïve - IO Exposed
DUSP2	0.950808	0.973132	0.0750306	0.0806408	0.00561023	Stroma	IO Naïve - IO Exposed
DUSP4	0.0571926	0.228532	-0.069745	0.0599472	0.129692	Stroma	IO Naïve - IO Exposed
DUSP5	0.0895643	0.293112	-0.0533856	-0.210719	-0.157334	Stroma	IO Naïve - IO Exposed
DUSP6	0.31289	0.541627	-0.0267595	-0.077642	-0.0508825	Stroma	IO Naïve - IO Exposed
ETV5	0.00162627	0.0438991	0.0891259	-0.0571504	-0.146276	Stroma	IO Naïve - IO Exposed
EFNA4	0.160748	0.367042	0.0301188	-0.0577604	-0.0878792	Stroma	IO Naïve - IO Exposed
FZD6	0.00167962	0.0438991	0.0323275	-0.0870078	-0.119335	Stroma	IO Naïve - IO Exposed
EFNB1	0.0309943	0.166053	0.107379	-0.0510297	-0.158409	Stroma	IO Naïve - IO Exposed
EFNB2	0.0260305	0.151293	0.0551127	-0.0580871	-0.1132	Stroma	IO Naïve - IO Exposed
KRT8	0.00174294	0.0438991	-0.188059	-0.324994	-0.136935	Stroma	IO Naïve - IO Exposed
EGF	0.0292324	0.160873	0.0443264	-0.0544277	-0.0987541	Stroma	IO Naïve - IO Exposed
KRT14	0.00181626	0.0438991	0.07413	-0.225892	-0.300022	Stroma	IO Naïve - IO Exposed
EIF5A	0.120998	0.330277	-0.0366321	-0.114661	-0.078029	Stroma	IO Naïve - IO Exposed
ELANE	0.345119	0.56581	0.0369387	-0.0162841	-0.0532228	Stroma	IO Naïve - IO Exposed
EMP3	0.243451	0.475499	-0.0348304	0.0121327	0.0469631	Stroma	IO Naïve - IO Exposed
ENG	0.119892	0.330098	0.0550698	0.212112	0.157042	Stroma	IO Naïve - IO Exposed
ENTPD1	0.0445374	0.195029	-0.00128643	0.124172	0.125459	Stroma	IO Naïve - IO Exposed
EOMES	0.37049	0.586629	0.00229884	0.0571589	0.05486	Stroma	IO Naïve - IO Exposed
EPCAM	0.0537202	0.216461	-0.0229901	-0.14894	-0.12595	Stroma	IO Naïve - IO Exposed
EPHA2	0.0121537	0.105681	-0.0250613	-0.133096	-0.108035	Stroma	IO Naïve - IO Exposed
EPHA3	0.419831	0.620366	0.0305997	-0.00885093	-0.0394506	Stroma	IO Naïve - IO Exposed
EPHA4	0.621452	0.787222	0.00411458	0.0233854	0.0192708	Stroma	IO Naïve - IO Exposed
CD44	0.00181928	0.0438991	-0.106217	0.117183	0.2234	Stroma	IO Naïve - IO Exposed
EPHB2	0.462215	0.663569	0.00421637	-0.0347477	-0.0389641	Stroma	IO Naïve - IO Exposed
EPHB3	0.704368	0.838605	0.029365	0.013716	-0.015649	Stroma	IO Naïve - IO Exposed
EPHB4	0.20474	0.424992	0.0630011	-0.0144224	-0.0774235	Stroma	IO Naïve - IO Exposed
EPHB6	0.079511	0.270394	0.0889071	-0.0368341	-0.125741	Stroma	IO Naïve - IO Exposed
EPOR	0.306642	0.533701	0.00143415	-0.0336686	-0.0351028	Stroma	IO Naïve - IO Exposed
ERBB2	0.0286436	0.158782	0.0296586	-0.0907168	-0.120375	Stroma	IO Naïve - IO Exposed
CCR10	0.00183104	0.0438991	0.0510387	-0.0461511	-0.0971898	Stroma	IO Naïve - IO Exposed
ESAM	0.0228203	0.144583	0.0882537	-0.10047	-0.188723	Stroma	IO Naïve - IO Exposed
ESR1	0.854098	0.921344	0.0114271	0.00532896	-0.00609809	Stroma	IO Naïve - IO Exposed
MMP10	0.00194622	0.0445354	0.0362227	-0.0184968	-0.0547195	Stroma	IO Naïve - IO Exposed
ETV4	0.157389	0.362827	0.0473549	-0.0337018	-0.0810567	Stroma	IO Naïve - IO Exposed
SELPLG	0.00198772	0.0445354	-0.0264967	0.154251	0.180748	Stroma	IO Naïve - IO Exposed
EZH2	0.975218	0.986533	-0.0262722	-0.0245604	0.0017117	Stroma	IO Naïve - IO Exposed
EZR	0.12013	0.330098	-0.0792314	-0.144329	-0.0650973	Stroma	IO Naïve - IO Exposed
FABP4	0.736731	0.857433	0.1984	0.120389	-0.0780105	Stroma	IO Naïve - IO Exposed
FABP5	0.150888	0.360253	-0.0788005	0.509139	0.587939	Stroma	IO Naïve - IO Exposed
FAS	0.623556	0.787866	0.0180897	-0.0279525	-0.0460422	Stroma	IO Naïve - IO Exposed
FASLG	0.316415	0.545869	-0.0066691	0.0362381	0.0429072	Stroma	IO Naïve - IO Exposed
FASN	0.212669	0.435171	0.032034	-0.0241214	-0.0561554	Stroma	IO Naïve - IO Exposed
FCER1G	0.136485	0.346635	0.0188346	0.319336	0.300502	Stroma	IO Naïve - IO Exposed
AZU1	0.0019969	0.0445354	-0.0111742	-0.577634	-0.56646	Stroma	IO Naïve - IO Exposed
FCGR3A	0.0424517	0.193852	-0.191453	0.251262	0.442715	Stroma	IO Naïve - IO Exposed
FCRLA	0.749996	0.866561	0.0145123	0.0292404	0.0147281	Stroma	IO Naïve - IO Exposed
FES	0.388193	0.59732	0.0276456	0.0824818	0.0548363	Stroma	IO Naïve - IO Exposed
FFAR2	0.414704	0.615637	0.0148265	-0.016051	-0.0308776	Stroma	IO Naïve - IO Exposed
FFAR3	0.614317	0.783418	-0.0100134	0.00364853	0.0136619	Stroma	IO Naïve - IO Exposed
FFAR4	0.102999	0.315578	0.0928863	-0.0267997	-0.119686	Stroma	IO Naïve - IO Exposed
FGF1	0.0898593	0.293112	0.0801108	-0.00941724	-0.0895281	Stroma	IO Naïve - IO Exposed
FGF12	0.153995	0.361692	0.00679076	-0.0327633	-0.0395541	Stroma	IO Naïve - IO Exposed
FGF13	0.146143	0.357529	0.043562	-0.0187288	-0.0622909	Stroma	IO Naïve - IO Exposed
FGF18	0.763155	0.869199	0.0182096	0.0102977	-0.00791185	Stroma	IO Naïve - IO Exposed
FGF2	0.0252727	0.149608	0.0147922	-0.0692074	-0.0839995	Stroma	IO Naïve - IO Exposed
FGF7	0.471067	0.671252	0.0804296	0.192294	0.111864	Stroma	IO Naïve - IO Exposed
FGF9	0.23141	0.46042	0.0234332	-0.0140498	-0.037483	Stroma	IO Naïve - IO Exposed
FGFR1	0.0805574	0.272023	0.0820886	-0.0634806	-0.145569	Stroma	IO Naïve - IO Exposed
CSK	0.0020565	0.0448223	-0.0908677	0.205597	0.296465	Stroma	IO Naïve - IO Exposed
FGFR3	0.0206673	0.136689	0.12209	-0.0845254	-0.206615	Stroma	IO Naïve - IO Exposed
EFNB3	0.0021437	0.0455647	0.0477735	-0.026958	-0.0747315	Stroma	IO Naïve - IO Exposed
FGR	0.165029	0.373261	0.0464194	0.192371	0.145952	Stroma	IO Naïve - IO Exposed
FKBP11	0.192129	0.406736	-0.0632581	0.0196142	0.0828723	Stroma	IO Naïve - IO Exposed
FLT1	0.112587	0.32918	-0.0926201	-0.238483	-0.145862	Stroma	IO Naïve - IO Exposed
FLT3LG	0.640874	0.799217	0.0126387	-0.00796666	-0.0206053	Stroma	IO Naïve - IO Exposed
FN1	0.391185	0.59732	0.108982	0.514268	0.405285	Stroma	IO Naïve - IO Exposed
FOS	0.340168	0.565462	0.158885	-0.0341947	-0.19308	Stroma	IO Naïve - IO Exposed
FOXF1	0.260353	0.495394	0.0389653	-0.0276088	-0.0665741	Stroma	IO Naïve - IO Exposed
FOXP3	0.123586	0.331794	-0.0118466	0.0357205	0.0475671	Stroma	IO Naïve - IO Exposed
FPR1	0.0869488	0.288419	-0.0183987	0.0712779	0.0896766	Stroma	IO Naïve - IO Exposed
IFNL3	0.00222993	0.0455647	0.0416604	-0.0313949	-0.0730553	Stroma	IO Naïve - IO Exposed
FYN	0.847735	0.919658	0.153146	0.184131	0.0309851	Stroma	IO Naïve - IO Exposed
CD24	0.0022331	0.0455647	-0.409533	-0.645017	-0.235484	Stroma	IO Naïve - IO Exposed
FZD3	0.0347864	0.175752	0.0931252	-0.0357065	-0.128832	Stroma	IO Naïve - IO Exposed
RARA	0.00228194	0.0455912	0.0396689	-0.123497	-0.163166	Stroma	IO Naïve - IO Exposed
LEFTY2	0.00259486	0.0499781	0.052717	-0.021863	-0.0745799	Stroma	IO Naïve - IO Exposed
DLL1	0.00260574	0.0499781	0.0841088	-0.0201701	-0.104279	Stroma	IO Naïve - IO Exposed
FZD7	0.257765	0.492424	0.0377318	-0.00392979	-0.0416616	Stroma	IO Naïve - IO Exposed
VTN	0.00280821	0.0528053	0.0312954	-0.074826	-0.106121	Stroma	IO Naïve - IO Exposed
G6PC2	0.983016	0.989205	0.00379462	0.00325387	-0.000540746	Stroma	IO Naïve - IO Exposed
G6PD	0.0757515	0.261888	-0.0641354	0.00952798	0.0736633	Stroma	IO Naïve - IO Exposed
GADD45B	0.341166	0.565462	0.0511328	0.192275	0.141143	Stroma	IO Naïve - IO Exposed
GAS6	0.177679	0.388116	0.333071	0.0291674	-0.303904	Stroma	IO Naïve - IO Exposed
GATA3	0.583279	0.757947	0.0590424	0.0294868	-0.0295556	Stroma	IO Naïve - IO Exposed
CD4	0.00308595	0.056266	-0.0455611	0.396735	0.442296	Stroma	IO Naïve - IO Exposed
MMP16	0.00313327	0.056266	0.0457432	-0.0210717	-0.0668149	Stroma	IO Naïve - IO Exposed
GDF10	0.0235784	0.145584	0.0405002	-0.00723169	-0.0477319	Stroma	IO Naïve - IO Exposed
GDF15	0.0441439	0.194193	-0.00528803	-0.123545	-0.118257	Stroma	IO Naïve - IO Exposed
GDF3	0.23109	0.46042	0.147603	-0.00439834	-0.152002	Stroma	IO Naïve - IO Exposed
GDF6	0.824962	0.904158	-0.0132898	-0.00716275	0.00612708	Stroma	IO Naïve - IO Exposed
GDF9	0.153861	0.361692	0.0194881	-0.0202751	-0.0397632	Stroma	IO Naïve - IO Exposed
GDNF	0.189623	0.403212	0.00795289	-0.0210946	-0.0290475	Stroma	IO Naïve - IO Exposed
GLUD1	0.0140402	0.116074	-0.0177127	-0.125723	-0.108011	Stroma	IO Naïve - IO Exposed
GLUL	0.115916	0.330098	-0.128728	0.71975	0.848479	Stroma	IO Naïve - IO Exposed
GNLY	0.421701	0.62217	0.00349145	-0.0451117	-0.0486031	Stroma	IO Naïve - IO Exposed
SAA1	0.00316826	0.056266	-0.10982	-0.229059	-0.119238	Stroma	IO Naïve - IO Exposed
GPER1	0.108733	0.323856	-0.00237231	-0.0386537	-0.0362814	Stroma	IO Naïve - IO Exposed
GPNMB	0.119985	0.330098	0.00671681	1.09059	1.08388	Stroma	IO Naïve - IO Exposed
GPR183	0.0522913	0.213859	-0.00743161	0.25514	0.262572	Stroma	IO Naïve - IO Exposed
GPX1	0.0275054	0.156081	-0.110929	0.29378	0.404709	Stroma	IO Naïve - IO Exposed
TNFSF13B	0.00335135	0.0583079	-0.0386652	0.0735001	0.112165	Stroma	IO Naïve - IO Exposed
GSN	0.947503	0.971824	0.149728	0.159501	0.00977273	Stroma	IO Naïve - IO Exposed
GSTP1	0.41079	0.612008	-0.063047	-0.00570959	0.0573374	Stroma	IO Naïve - IO Exposed
GZMA	0.105901	0.319367	-0.0553386	0.195341	0.25068	Stroma	IO Naïve - IO Exposed
GZMB	0.885974	0.938839	0.042437	0.0536411	0.0112041	Stroma	IO Naïve - IO Exposed
GZMH	0.609754	0.779672	-0.0338122	-0.00991455	0.0238977	Stroma	IO Naïve - IO Exposed
GZMK	0.0171496	0.1295	-0.126975	0.255203	0.382178	Stroma	IO Naïve - IO Exposed
H2AZ1	0.0235243	0.145584	-0.0955594	0.032055	0.127614	Stroma	IO Naïve - IO Exposed
H4C3	0.0828664	0.278838	0.023588	-0.133918	-0.157506	Stroma	IO Naïve - IO Exposed
HAVCR2	0.219203	0.443492	-0.019934	0.0759656	0.0958996	Stroma	IO Naïve - IO Exposed
HBA1	0.354076	0.575565	-0.0810245	-0.0535659	0.0274585	Stroma	IO Naïve - IO Exposed
HBB	0.526338	0.706944	-0.00375739	-0.0275827	-0.0238254	Stroma	IO Naïve - IO Exposed
HCAR2	0.52735	0.707063	-0.0127577	-0.0320069	-0.0192491	Stroma	IO Naïve - IO Exposed
HCAR3	0.711976	0.839383	0.00422888	-0.00592005	-0.0101489	Stroma	IO Naïve - IO Exposed
HCK	0.0882487	0.289831	-0.0110412	0.119439	0.13048	Stroma	IO Naïve - IO Exposed
SYK	0.00341234	0.0583079	-0.0441649	0.172479	0.216644	Stroma	IO Naïve - IO Exposed
HDAC1	0.519345	0.700495	-0.0179956	-0.0475061	-0.0295106	Stroma	IO Naïve - IO Exposed
EFNA5	0.00346564	0.0583079	-0.0805486	-0.165566	-0.0850179	Stroma	IO Naïve - IO Exposed
HDAC3	0.771761	0.872583	-0.0135167	-0.0265951	-0.0130784	Stroma	IO Naïve - IO Exposed
HDAC4	0.102975	0.315578	-0.0268127	0.0231343	0.0499469	Stroma	IO Naïve - IO Exposed
HDAC5	0.0436111	0.193852	0.0578802	-0.0313421	-0.0892224	Stroma	IO Naïve - IO Exposed
HGF	0.829518	0.907078	-0.00947282	-0.0176569	-0.00818411	Stroma	IO Naïve - IO Exposed
HIF1A	0.374481	0.586629	0.047847	0.190011	0.142164	Stroma	IO Naïve - IO Exposed
HILPDA	0.233777	0.464165	-0.0674323	-0.396506	-0.329074	Stroma	IO Naïve - IO Exposed
SLC2A1	0.0036527	0.0603956	-0.0720998	-0.161406	-0.0893065	Stroma	IO Naïve - IO Exposed
HLA-B	0.376819	0.586629	-0.101403	0.0282896	0.129693	Stroma	IO Naïve - IO Exposed
HLA-C	0.656233	0.807866	-0.123008	-0.065795	0.0572134	Stroma	IO Naïve - IO Exposed
HLA-DPA1	0.0365664	0.181756	-0.18772	0.206762	0.394482	Stroma	IO Naïve - IO Exposed
HLA-DPB1	0.230743	0.46042	0.000310028	0.212453	0.212143	Stroma	IO Naïve - IO Exposed
HLA-DQA1	0.230396	0.46042	-0.105747	0.0450598	0.150806	Stroma	IO Naïve - IO Exposed
HLA-DQB1	0.0431973	0.193852	-0.175079	0.250123	0.425202	Stroma	IO Naïve - IO Exposed
HLA-A	0.00378745	0.0615621	-0.387357	-0.0157255	0.371631	Stroma	IO Naïve - IO Exposed
HLA-DRB1	0.614175	0.783418	0.13281	0.231588	0.0987786	Stroma	IO Naïve - IO Exposed
HLA-DRB5	0.0476448	0.20398	-0.0863511	0.150004	0.236355	Stroma	IO Naïve - IO Exposed
HLA-E	0.415653	0.616091	0.051784	-0.0271682	-0.0789521	Stroma	IO Naïve - IO Exposed
HCST	0.0040922	0.0621927	-0.0423716	0.145937	0.188308	Stroma	IO Naïve - IO Exposed
HMGN2	0.752866	0.867796	-0.0148706	-0.00360001	0.0112705	Stroma	IO Naïve - IO Exposed
HPGDS	0.973895	0.986236	0.0116011	0.0123695	0.000768385	Stroma	IO Naïve - IO Exposed
HSD17B2	0.180474	0.389807	0.0431988	0.00162673	-0.0415721	Stroma	IO Naïve - IO Exposed
HSD3B2	0.582239	0.757622	-0.00309794	-0.0170471	-0.0139492	Stroma	IO Naïve - IO Exposed
HSP90AA1	0.0131063	0.111942	-0.137403	0.0426161	0.180019	Stroma	IO Naïve - IO Exposed
HSP90AB1	0.0979502	0.31172	-0.175335	-0.325971	-0.150636	Stroma	IO Naïve - IO Exposed
HSP90B1	0.888299	0.939498	-0.158639	-0.164404	-0.00576507	Stroma	IO Naïve - IO Exposed
HSPA1A	0.323518	0.554025	0.0900937	-0.0792898	-0.169383	Stroma	IO Naïve - IO Exposed
HSPA1B	0.510517	0.697332	0.0110111	-0.0756709	-0.086682	Stroma	IO Naïve - IO Exposed
HSPB1	0.0911345	0.295264	0.0552113	-0.166693	-0.221904	Stroma	IO Naïve - IO Exposed
HTT	0.0520483	0.213859	-0.0132948	0.0680234	0.0813183	Stroma	IO Naïve - IO Exposed
IAPP	0.392294	0.59732	0.0125894	0.0323703	0.0197809	Stroma	IO Naïve - IO Exposed
ICAM1	0.61603	0.784559	0.0394843	-0.0114303	-0.0509147	Stroma	IO Naïve - IO Exposed
ICAM2	0.515463	0.699193	-0.00217789	0.0325817	0.0347596	Stroma	IO Naïve - IO Exposed
ICAM3	0.041018	0.189117	-0.0437276	0.111895	0.155623	Stroma	IO Naïve - IO Exposed
ICOS	0.183296	0.394128	0.0122374	0.112073	0.0998358	Stroma	IO Naïve - IO Exposed
ICOSLG	0.771415	0.872583	-0.0175056	-0.00648581	0.0110197	Stroma	IO Naïve - IO Exposed
IDO1	0.81908	0.902289	0.0165345	0.0324768	0.0159423	Stroma	IO Naïve - IO Exposed
IER3	0.82042	0.902289	-0.0385688	-0.0561291	-0.0175604	Stroma	IO Naïve - IO Exposed
IFI27	0.125651	0.333024	-0.0948017	-0.172383	-0.0775809	Stroma	IO Naïve - IO Exposed
IFIH1	0.291172	0.516662	0.0220632	-0.0139577	-0.0360208	Stroma	IO Naïve - IO Exposed
IFIT1	0.0276986	0.156253	0.084903	-0.0327089	-0.117612	Stroma	IO Naïve - IO Exposed
IFITM1	0.149433	0.360253	-0.0653582	0.122167	0.187525	Stroma	IO Naïve - IO Exposed
IFITM3	0.833706	0.908551	-0.0446696	-0.0718636	-0.027194	Stroma	IO Naïve - IO Exposed
IFNA1	0.541991	0.722897	0.0177002	-0.00543672	-0.0231369	Stroma	IO Naïve - IO Exposed
IFNAR1	0.0174244	0.130008	-0.0743321	0.0239868	0.0983189	Stroma	IO Naïve - IO Exposed
IFNAR2	0.018134	0.132752	-0.0535068	0.06807	0.121577	Stroma	IO Naïve - IO Exposed
IFNB1	0.406418	0.610712	0.00849428	-0.0152857	-0.02378	Stroma	IO Naïve - IO Exposed
IFNG	0.207187	0.427454	0.0343276	-0.000507256	-0.0348349	Stroma	IO Naïve - IO Exposed
IFNGR1	0.0624501	0.237996	0.0152485	0.202838	0.187589	Stroma	IO Naïve - IO Exposed
IFNGR2	0.0456999	0.197415	-0.0923082	-0.0100911	0.0822171	Stroma	IO Naïve - IO Exposed
IFNL2	0.453953	0.653671	-0.00391753	0.0102712	0.0141887	Stroma	IO Naïve - IO Exposed
IL1R2	0.00409829	0.0621927	0.0200269	-0.0629378	-0.0829647	Stroma	IO Naïve - IO Exposed
IGF1	0.793301	0.888252	0.0243178	0.042176	0.0178582	Stroma	IO Naïve - IO Exposed
GPX3	0.00415656	0.0621927	-0.117186	-0.637758	-0.520572	Stroma	IO Naïve - IO Exposed
IGF2	0.0989686	0.312184	0.0876038	-0.0322385	-0.119842	Stroma	IO Naïve - IO Exposed
IGF2R	0.0393805	0.188798	-0.0793751	0.0471363	0.126511	Stroma	IO Naïve - IO Exposed
ERBB3	0.00416186	0.0621927	-0.0371618	-0.151498	-0.114336	Stroma	IO Naïve - IO Exposed
IGFBP5	0.289931	0.515852	0.115019	-0.160191	-0.275209	Stroma	IO Naïve - IO Exposed
IGFBP6	0.0142213	0.116566	0.0313416	-0.102806	-0.134148	Stroma	IO Naïve - IO Exposed
IGFBP7	0.116396	0.330098	0.606537	-0.0589571	-0.665494	Stroma	IO Naïve - IO Exposed
IGHA1	0.795845	0.889529	0.399093	0.251295	-0.147798	Stroma	IO Naïve - IO Exposed
IGHD	0.3651	0.582679	-0.0554087	0.0974687	0.152877	Stroma	IO Naïve - IO Exposed
IGHG1	0.428597	0.630406	0.115959	0.488272	0.372313	Stroma	IO Naïve - IO Exposed
IGHG2	0.726911	0.850131	0.204732	0.324625	0.119893	Stroma	IO Naïve - IO Exposed
IGHM	0.245628	0.478775	-0.163442	0.356581	0.520023	Stroma	IO Naïve - IO Exposed
IGKC	0.803323	0.892684	0.918257	0.634384	-0.283873	Stroma	IO Naïve - IO Exposed
IL10	0.49336	0.689697	-0.00722534	0.0118607	0.0190861	Stroma	IO Naïve - IO Exposed
CRYAB	0.00420491	0.0621927	-0.165881	-0.576097	-0.410215	Stroma	IO Naïve - IO Exposed
IL10RB	0.689882	0.825963	0.0776341	0.0362618	-0.0413723	Stroma	IO Naïve - IO Exposed
IL11	0.0229604	0.144583	0.00739972	-0.103828	-0.111228	Stroma	IO Naïve - IO Exposed
IL11RA	0.629857	0.790869	0.0133407	0.0387311	0.0253905	Stroma	IO Naïve - IO Exposed
IL12A	0.800613	0.890706	0.0162123	0.00714566	-0.00906661	Stroma	IO Naïve - IO Exposed
IL12B	0.373158	0.586629	0.00603782	-0.0196078	-0.0256456	Stroma	IO Naïve - IO Exposed
IL12RB1	0.831446	0.908151	0.0519382	0.0328111	-0.0191271	Stroma	IO Naïve - IO Exposed
IL12RB2	0.151013	0.360253	-0.0317341	0.0225152	0.0542493	Stroma	IO Naïve - IO Exposed
IL13RA1	0.0773307	0.264858	-0.0589207	0.0259218	0.0848424	Stroma	IO Naïve - IO Exposed
IL15	0.949522	0.972854	0.00164826	0.00339065	0.0017424	Stroma	IO Naïve - IO Exposed
IL15RA	0.370569	0.586629	0.0359655	-0.0435187	-0.0794842	Stroma	IO Naïve - IO Exposed
IL16	0.0150872	0.120572	-0.0821961	0.298616	0.380812	Stroma	IO Naïve - IO Exposed
IL17A	0.0370887	0.18334	0.10357	-0.0184559	-0.122025	Stroma	IO Naïve - IO Exposed
IL17B	0.503558	0.695839	0.00909651	-0.0135593	-0.0226558	Stroma	IO Naïve - IO Exposed
IL17D	0.48221	0.679059	0.0280901	-0.0113207	-0.0394108	Stroma	IO Naïve - IO Exposed
IL17RA	0.148982	0.360253	-0.00664298	0.0577987	0.0644417	Stroma	IO Naïve - IO Exposed
IL17RB	0.0509403	0.211714	-0.00415645	-0.123525	-0.119368	Stroma	IO Naïve - IO Exposed
IL17RE	0.2121	0.435171	0.0644338	-0.0217887	-0.0862225	Stroma	IO Naïve - IO Exposed
IL18	0.0406352	0.189117	-0.0546644	0.071433	0.126097	Stroma	IO Naïve - IO Exposed
IL18R1	0.275518	0.51008	0.0240481	-0.0121206	-0.0361687	Stroma	IO Naïve - IO Exposed
IL1A	0.770264	0.872583	-0.00296588	-0.0122101	-0.00924426	Stroma	IO Naïve - IO Exposed
IL1B	0.0392854	0.188798	0.0294456	-0.0348904	-0.064336	Stroma	IO Naïve - IO Exposed
IL1R1	0.357223	0.575759	0.0144726	0.0991128	0.0846402	Stroma	IO Naïve - IO Exposed
CTSG	0.00427649	0.0621927	0.0143991	-0.0943545	-0.108754	Stroma	IO Naïve - IO Exposed
IL1RAP	0.114875	0.330098	-0.00625349	-0.0624701	-0.0562166	Stroma	IO Naïve - IO Exposed
IL1RL1	0.481653	0.679059	0.00790731	-0.0115991	-0.0195064	Stroma	IO Naïve - IO Exposed
IL1RN	0.254547	0.48822	-0.0220602	0.0727098	0.09477	Stroma	IO Naïve - IO Exposed
IL2	0.800007	0.890706	0.0193845	0.0122584	-0.00712606	Stroma	IO Naïve - IO Exposed
IL20	0.277544	0.510661	0.114872	-0.0139291	-0.128801	Stroma	IO Naïve - IO Exposed
IL20RA	0.980948	0.98816	0.00108273	0.00157277	0.00049004	Stroma	IO Naïve - IO Exposed
IL22RA1	0.106296	0.319554	-0.00122708	-0.0409987	-0.0397717	Stroma	IO Naïve - IO Exposed
IL23A	0.880987	0.935622	0.0391252	0.0306574	-0.00846776	Stroma	IO Naïve - IO Exposed
IL24	0.992793	0.997996	0.0479482	0.0474461	-0.000502074	Stroma	IO Naïve - IO Exposed
IL27RA	0.0864245	0.287781	-0.0262593	0.0375871	0.0638464	Stroma	IO Naïve - IO Exposed
IL2RA	0.115632	0.330098	0.0135337	0.117811	0.104278	Stroma	IO Naïve - IO Exposed
IL2RB	0.0238091	0.145584	-0.0635476	0.111904	0.175451	Stroma	IO Naïve - IO Exposed
IL2RG	0.105057	0.317822	0.0192257	0.294416	0.27519	Stroma	IO Naïve - IO Exposed
IL32	0.0730178	0.257644	-0.165355	0.0421666	0.207521	Stroma	IO Naïve - IO Exposed
IL33	0.957666	0.979106	0.107595	0.111888	0.00429256	Stroma	IO Naïve - IO Exposed
IL34	0.811813	0.898994	0.0186092	0.00571844	-0.0128908	Stroma	IO Naïve - IO Exposed
IL36G	0.379995	0.588716	0.0126349	-0.00785786	-0.0204928	Stroma	IO Naïve - IO Exposed
IL3RA	0.109024	0.323856	0.116044	-0.0108273	-0.126871	Stroma	IO Naïve - IO Exposed
IL4R	0.858041	0.92249	0.0446446	0.0286929	-0.0159517	Stroma	IO Naïve - IO Exposed
IL6	0.37686	0.586629	0.00320882	-0.0357488	-0.0389577	Stroma	IO Naïve - IO Exposed
IL6R	0.851156	0.921344	-0.0315507	-0.0254925	0.0060582	Stroma	IO Naïve - IO Exposed
IL6ST	0.392911	0.59732	0.0309698	-0.0474369	-0.0784067	Stroma	IO Naïve - IO Exposed
IL7	0.500817	0.695056	-0.00314481	-0.0282583	-0.0251135	Stroma	IO Naïve - IO Exposed
IL7R	0.0447901	0.195244	-0.0257537	0.40404	0.429794	Stroma	IO Naïve - IO Exposed
INHA	0.443319	0.646114	-0.0159527	-0.0384121	-0.0224593	Stroma	IO Naïve - IO Exposed
INHBA	0.55017	0.727742	0.103318	0.184865	0.0815465	Stroma	IO Naïve - IO Exposed
INHBB	0.122643	0.331309	0.00583861	-0.0624176	-0.0682562	Stroma	IO Naïve - IO Exposed
INS	0.0627864	0.237996	0.0113977	-0.0424002	-0.0537979	Stroma	IO Naïve - IO Exposed
INSR	0.130709	0.33911	-0.0485635	-0.189987	-0.141424	Stroma	IO Naïve - IO Exposed
IRF3	0.0999724	0.312184	-0.0539774	0.087593	0.14157	Stroma	IO Naïve - IO Exposed
IRF4	0.294589	0.520278	0.0234985	0.0895264	0.0660279	Stroma	IO Naïve - IO Exposed
ITGA1	0.0576102	0.22888	0.225001	-0.0630096	-0.288011	Stroma	IO Naïve - IO Exposed
ITGA2	0.265871	0.501045	0.0590437	-0.0479677	-0.107011	Stroma	IO Naïve - IO Exposed
EPHA7	0.00428021	0.0621927	-0.0358672	-0.144901	-0.109034	Stroma	IO Naïve - IO Exposed
ITGA5	0.474524	0.675176	-0.0538665	-0.013499	0.0403675	Stroma	IO Naïve - IO Exposed
ITGA6	0.337308	0.564534	0.0745361	-0.0144743	-0.0890103	Stroma	IO Naïve - IO Exposed
ITGA9	0.104814	0.317822	0.0993493	-0.0167421	-0.116091	Stroma	IO Naïve - IO Exposed
ITGAE	0.404499	0.608971	0.0161909	0.0731578	0.0569669	Stroma	IO Naïve - IO Exposed
ITGAL	0.0156967	0.123465	-0.0711504	0.243497	0.314647	Stroma	IO Naïve - IO Exposed
ITGAM	0.406929	0.610712	0.0461073	0.121893	0.0757852	Stroma	IO Naïve - IO Exposed
ITGAV	0.131206	0.33911	-0.0225981	-0.102503	-0.079905	Stroma	IO Naïve - IO Exposed
ITGAX	0.10124	0.312184	-0.0458714	0.390529	0.4364	Stroma	IO Naïve - IO Exposed
ITGB1	0.760502	0.867796	0.0056489	-0.0218153	-0.0274642	Stroma	IO Naïve - IO Exposed
ITGB2	0.0211016	0.138606	-0.125092	0.671716	0.796808	Stroma	IO Naïve - IO Exposed
ITGB4	0.0230669	0.144583	-0.0539931	-0.113018	-0.0590252	Stroma	IO Naïve - IO Exposed
ITGB5	0.508161	0.697332	0.0313847	-0.0171899	-0.0485746	Stroma	IO Naïve - IO Exposed
ITGB6	0.278674	0.510992	-0.00903348	-0.0791103	-0.0700768	Stroma	IO Naïve - IO Exposed
TNFSF14	0.00436726	0.0625105	0.0694855	-0.0608103	-0.130296	Stroma	IO Naïve - IO Exposed
ITK	0.034401	0.175482	-0.0630568	0.211397	0.274454	Stroma	IO Naïve - IO Exposed
ITM2A	0.070602	0.254016	0.0198591	0.202866	0.183007	Stroma	IO Naïve - IO Exposed
JAG1	0.0365786	0.181756	0.12988	-0.113865	-0.243745	Stroma	IO Naïve - IO Exposed
JAK1	0.0918923	0.29572	-0.0662331	0.0157875	0.0820206	Stroma	IO Naïve - IO Exposed
JAK2	0.586281	0.758868	0.0340702	0.0625983	0.0285282	Stroma	IO Naïve - IO Exposed
JCHAIN	0.793777	0.888252	0.266066	0.176077	-0.0899884	Stroma	IO Naïve - IO Exposed
JUN	0.52508	0.706244	0.00887137	-0.0444706	-0.0533419	Stroma	IO Naïve - IO Exposed
JUNB	0.117255	0.330098	0.475209	-0.0143416	-0.489551	Stroma	IO Naïve - IO Exposed
KDR	0.0839086	0.281358	-0.0268913	-0.163301	-0.136409	Stroma	IO Naïve - IO Exposed
KIT	0.139483	0.351086	0.0270656	-0.0211891	-0.0482547	Stroma	IO Naïve - IO Exposed
IGFBP3	0.00466409	0.0654532	-0.222956	-0.409698	-0.186742	Stroma	IO Naïve - IO Exposed
KLF2	0.902693	0.944583	0.0440534	0.0546846	0.0106312	Stroma	IO Naïve - IO Exposed
KLK3	0.0503746	0.211714	0.0562678	-0.00901747	-0.0652852	Stroma	IO Naïve - IO Exposed
KLRB1	0.373319	0.586629	0.0614134	0.120065	0.058652	Stroma	IO Naïve - IO Exposed
KLRK1	0.0194014	0.135796	-0.125267	0.0475033	0.172771	Stroma	IO Naïve - IO Exposed
KRAS	0.143827	0.357331	0.0116918	-0.0454282	-0.05712	Stroma	IO Naïve - IO Exposed
KRT1	0.156782	0.362827	-0.0124265	-0.0750448	-0.0626183	Stroma	IO Naïve - IO Exposed
KRT10	0.361199	0.579247	0.110478	0.032632	-0.0778458	Stroma	IO Naïve - IO Exposed
KRT13	0.230081	0.46042	0.054426	-0.0255006	-0.0799266	Stroma	IO Naïve - IO Exposed
TNFRSF1B	0.00471235	0.0654532	-0.00782269	0.174786	0.182609	Stroma	IO Naïve - IO Exposed
KRT15	0.480566	0.679059	-0.0566967	-0.0107534	0.0459433	Stroma	IO Naïve - IO Exposed
PTK2	0.00479903	0.0654532	0.0384565	-0.106105	-0.144562	Stroma	IO Naïve - IO Exposed
KRT17	0.0242776	0.146429	-0.0749717	-0.192336	-0.117365	Stroma	IO Naïve - IO Exposed
CST7	0.00488173	0.0654532	-0.0830848	0.111822	0.194907	Stroma	IO Naïve - IO Exposed
FZD4	0.00491411	0.0654532	0.00988596	-0.166143	-0.176029	Stroma	IO Naïve - IO Exposed
KRT20	0.208746	0.429586	0.0485914	-0.0288912	-0.0774826	Stroma	IO Naïve - IO Exposed
KRT23	0.388384	0.59732	-0.0077652	0.0165968	0.024362	Stroma	IO Naïve - IO Exposed
KRT24	0.551473	0.728438	-0.00180835	0.0148772	0.0166856	Stroma	IO Naïve - IO Exposed
KRT4	0.401294	0.605097	0.0350858	-0.010682	-0.0457678	Stroma	IO Naïve - IO Exposed
KRT5	0.648538	0.802513	-0.0109112	0.000545928	0.0114571	Stroma	IO Naïve - IO Exposed
KRT6A	0.107492	0.322141	0.0161841	-0.0377124	-0.0538964	Stroma	IO Naïve - IO Exposed
KRT6B	0.823168	0.904158	0.00684385	0.0022719	-0.00457195	Stroma	IO Naïve - IO Exposed
KRT6C	0.268002	0.501901	0.000254079	-0.0334161	-0.0336702	Stroma	IO Naïve - IO Exposed
KRT7	0.0522327	0.213859	0.0331732	-0.11047	-0.143643	Stroma	IO Naïve - IO Exposed
EGFR	0.00503185	0.0656023	-0.0605536	-0.185511	-0.124957	Stroma	IO Naïve - IO Exposed
KRT80	0.060453	0.233537	-0.0185305	-0.0618193	-0.0432889	Stroma	IO Naïve - IO Exposed
KRT86	0.124682	0.332139	0.178387	-0.0380644	-0.216452	Stroma	IO Naïve - IO Exposed
LAG3	0.604197	0.774632	-0.0251122	0.0103575	0.0354696	Stroma	IO Naïve - IO Exposed
LAIR1	0.749844	0.866561	0.271737	0.193182	-0.0785548	Stroma	IO Naïve - IO Exposed
LAMP2	0.978751	0.986984	-0.00562322	-0.00365576	0.00196746	Stroma	IO Naïve - IO Exposed
LAMP3	0.695882	0.831072	0.0343733	0.00823309	-0.0261402	Stroma	IO Naïve - IO Exposed
LCN2	0.0348205	0.175752	-0.0130752	-0.0523483	-0.0392731	Stroma	IO Naïve - IO Exposed
LDLR	0.905184	0.944583	0.00558603	0.0094127	0.00382667	Stroma	IO Naïve - IO Exposed
LEFTY1	0.25635	0.490697	0.00847612	-0.0242259	-0.032702	Stroma	IO Naïve - IO Exposed
ADGRG1	0.00506211	0.0656023	-0.0544937	-0.172633	-0.118139	Stroma	IO Naïve - IO Exposed
LEP	0.249599	0.482591	0.0303616	-0.0029798	-0.0333414	Stroma	IO Naïve - IO Exposed
LGALS1	0.374485	0.586629	-0.0385949	0.0815632	0.120158	Stroma	IO Naïve - IO Exposed
LGALS3	0.121228	0.330277	-0.089063	0.106805	0.195867	Stroma	IO Naïve - IO Exposed
LGALS3BP	0.320473	0.550777	-0.0418927	-0.0785611	-0.0366685	Stroma	IO Naïve - IO Exposed
LGALS9	0.057757	0.22888	-0.0367015	0.20781	0.244512	Stroma	IO Naïve - IO Exposed
LIF	0.0248522	0.148958	0.0635611	-0.0846583	-0.148219	Stroma	IO Naïve - IO Exposed
LIFR	0.0697397	0.25401	-0.0106877	-0.0919951	-0.0813074	Stroma	IO Naïve - IO Exposed
LINC02446	0.512464	0.697332	0.0189978	-0.00345473	-0.0224525	Stroma	IO Naïve - IO Exposed
LMNA	0.872776	0.930494	0.00410529	0.0156698	0.0115645	Stroma	IO Naïve - IO Exposed
LPAR5	0.593617	0.765159	0.0442025	0.0142766	-0.0299259	Stroma	IO Naïve - IO Exposed
LTB	0.736002	0.857433	0.0544178	0.133402	0.0789839	Stroma	IO Naïve - IO Exposed
GC	0.0051859	0.0660724	0.0040195	-0.0586908	-0.0627103	Stroma	IO Naïve - IO Exposed
LTF	0.178477	0.388116	0.00823052	-0.0533977	-0.0616282	Stroma	IO Naïve - IO Exposed
LUM	0.174457	0.385494	0.0198841	0.518621	0.498737	Stroma	IO Naïve - IO Exposed
LY6D	0.182731	0.393795	0.0552558	-0.0381671	-0.0934229	Stroma	IO Naïve - IO Exposed
LY75	0.22424	0.451777	-0.01185	0.0255361	0.0373861	Stroma	IO Naïve - IO Exposed
LYN	0.599526	0.770705	0.0848035	0.128688	0.0438844	Stroma	IO Naïve - IO Exposed
TNFRSF12A	0.00523618	0.0660724	-0.0830031	-0.329133	-0.24613	Stroma	IO Naïve - IO Exposed
MAF	0.703814	0.838605	0.0274878	-0.00642575	-0.0339135	Stroma	IO Naïve - IO Exposed
MALAT1	0.0284047	0.158782	0.111324	-0.302325	-0.413649	Stroma	IO Naïve - IO Exposed
MAML2	0.542738	0.722897	-0.0106102	-0.0346259	-0.0240157	Stroma	IO Naïve - IO Exposed
MAP1LC3B	0.25297	0.487145	-0.0488851	-0.0147257	0.0341595	Stroma	IO Naïve - IO Exposed
MAPK13	0.33654	0.56448	-0.0170561	0.0296578	0.0467139	Stroma	IO Naïve - IO Exposed
MAPK14	0.266671	0.501045	0.0753107	0.0196387	-0.055672	Stroma	IO Naïve - IO Exposed
MARCO	0.385084	0.595639	-0.00170695	0.229702	0.231409	Stroma	IO Naïve - IO Exposed
MECOM	0.0524056	0.213859	0.02148	-0.0486541	-0.0701341	Stroma	IO Naïve - IO Exposed
MEG3	0.964435	0.98184	0.101071	0.0967749	-0.00429584	Stroma	IO Naïve - IO Exposed
MERTK	0.305369	0.532453	0.0465274	0.208321	0.161794	Stroma	IO Naïve - IO Exposed
CD47	0.00552666	0.068832	-0.0600299	0.0609326	0.120962	Stroma	IO Naïve - IO Exposed
MGP	0.463406	0.664285	0.503567	0.195639	-0.307929	Stroma	IO Naïve - IO Exposed
MIF	0.170289	0.380638	-0.220333	-0.3427	-0.122367	Stroma	IO Naïve - IO Exposed
MKI67	0.355867	0.575759	0.100667	-0.0109423	-0.111609	Stroma	IO Naïve - IO Exposed
MMP1	0.238374	0.468814	0.00572599	-0.0233739	-0.0290999	Stroma	IO Naïve - IO Exposed
FGFR2	0.00583272	0.0712183	0.00541082	-0.0999974	-0.105408	Stroma	IO Naïve - IO Exposed
MMP12	0.469496	0.671008	0.0209674	0.224137	0.20317	Stroma	IO Naïve - IO Exposed
MMP14	0.664203	0.812463	0.0492042	0.0231334	-0.0260708	Stroma	IO Naïve - IO Exposed
SRGN	0.00586679	0.0712183	-0.193271	0.418592	0.611863	Stroma	IO Naïve - IO Exposed
MMP19	0.378036	0.586629	0.00879707	0.198147	0.18935	Stroma	IO Naïve - IO Exposed
MMP2	0.678972	0.818008	0.0603578	0.102983	0.0426251	Stroma	IO Naïve - IO Exposed
MMP3	0.926528	0.960584	-0.00238128	-0.000555414	0.00182586	Stroma	IO Naïve - IO Exposed
MMP7	0.888555	0.939498	0.0304225	0.0633326	0.0329101	Stroma	IO Naïve - IO Exposed
MMP8	0.235688	0.466139	0.00788651	0.0699977	0.0621111	Stroma	IO Naïve - IO Exposed
MMP9	0.355858	0.575759	-0.0194093	0.527189	0.546598	Stroma	IO Naïve - IO Exposed
MPO	0.410447	0.612008	0.0542907	0.00223763	-0.052053	Stroma	IO Naïve - IO Exposed
MRC1	0.772495	0.872583	0.0385395	0.0527739	0.0142344	Stroma	IO Naïve - IO Exposed
EFNA1	0.00597399	0.0716132	-0.0325544	-0.218735	-0.18618	Stroma	IO Naïve - IO Exposed
MS4A1	0.284747	0.51426	-0.0891268	0.214663	0.30379	Stroma	IO Naïve - IO Exposed
MS4A4A	0.308503	0.535968	0.106162	0.289838	0.183675	Stroma	IO Naïve - IO Exposed
MSMB	0.931806	0.963972	-0.00143256	-0.00327873	-0.00184617	Stroma	IO Naïve - IO Exposed
MST1R	0.142313	0.356735	0.00855259	-0.0223511	-0.0309037	Stroma	IO Naïve - IO Exposed
MT1X	0.152595	0.361692	0.0814639	-0.17868	-0.260144	Stroma	IO Naïve - IO Exposed
MT2A	0.478289	0.67852	-0.0741785	-0.194444	-0.120265	Stroma	IO Naïve - IO Exposed
MTOR	0.855184	0.921344	0.00830929	0.0176338	0.00932448	Stroma	IO Naïve - IO Exposed
MTRNR2L1	0.122332	0.331309	0.00124245	-0.102036	-0.103278	Stroma	IO Naïve - IO Exposed
MX1	0.898436	0.944514	-0.0489688	-0.0539331	-0.00496434	Stroma	IO Naïve - IO Exposed
MXRA8	0.0337298	0.174848	0.196927	-0.0539041	-0.250831	Stroma	IO Naïve - IO Exposed
MYC	0.0403296	0.189117	7.67882e-05	-0.10371	-0.103787	Stroma	IO Naïve - IO Exposed
MYH11	0.667172	0.812533	0.182731	0.366316	0.183585	Stroma	IO Naïve - IO Exposed
MYL9	0.504745	0.696476	0.125948	0.330741	0.204793	Stroma	IO Naïve - IO Exposed
MZB1	0.577426	0.753403	0.377722	0.152023	-0.2257	Stroma	IO Naïve - IO Exposed
MZT2A	0.335272	0.56448	-0.0559565	-0.258482	-0.202526	Stroma	IO Naïve - IO Exposed
NANOG	0.27095	0.504546	0.0533731	-0.0248439	-0.0782171	Stroma	IO Naïve - IO Exposed
NCR1	0.26698	0.501045	0.0261938	-0.00702025	-0.0332141	Stroma	IO Naïve - IO Exposed
NDRG1	0.0643783	0.240639	-0.130258	-0.314542	-0.184284	Stroma	IO Naïve - IO Exposed
NEAT1	0.0709868	0.254016	0.179754	-0.309952	-0.489706	Stroma	IO Naïve - IO Exposed
NFKB1	0.723784	0.847507	0.0558286	0.0288722	-0.0269564	Stroma	IO Naïve - IO Exposed
NFKBIA	0.0301356	0.163277	-0.0365483	0.142732	0.17928	Stroma	IO Naïve - IO Exposed
NGFR	0.277962	0.510661	0.0423338	-0.00468578	-0.0470195	Stroma	IO Naïve - IO Exposed
NKG7	0.177563	0.388116	-0.11429	-0.0121343	0.102156	Stroma	IO Naïve - IO Exposed
NLRC4	0.435966	0.637531	0.0288287	0.0652164	0.0363877	Stroma	IO Naïve - IO Exposed
NLRC5	0.450002	0.650907	0.0378995	0.0957618	0.0578623	Stroma	IO Naïve - IO Exposed
NLRP1	0.281167	0.513397	0.023337	0.111033	0.0876964	Stroma	IO Naïve - IO Exposed
NLRP2	0.354101	0.575565	-0.0145202	0.0132584	0.0277786	Stroma	IO Naïve - IO Exposed
NLRP3	0.261769	0.496119	0.0281532	0.00102837	-0.0271249	Stroma	IO Naïve - IO Exposed
NOD2	0.587154	0.758868	0.106707	0.032231	-0.0744762	Stroma	IO Naïve - IO Exposed
NOSIP	0.331268	0.5622	-0.0155112	0.0189271	0.0344383	Stroma	IO Naïve - IO Exposed
NOTCH1	0.666467	0.812533	-0.00296644	0.0194897	0.0224562	Stroma	IO Naïve - IO Exposed
NOTCH2	0.598678	0.770647	0.0981462	0.0660655	-0.0320807	Stroma	IO Naïve - IO Exposed
NOTCH3	0.628313	0.790751	0.0188934	-0.0283504	-0.0472439	Stroma	IO Naïve - IO Exposed
NPPB	0.512231	0.697332	0.00846613	-0.0113817	-0.0198478	Stroma	IO Naïve - IO Exposed
NPPC	0.0117637	0.104457	-0.0759352	-0.481681	-0.405746	Stroma	IO Naïve - IO Exposed
NPR1	0.220393	0.444963	-0.00188472	-0.0434214	-0.0415367	Stroma	IO Naïve - IO Exposed
NPR2	0.374838	0.586629	0.0899133	-0.00714488	-0.0970581	Stroma	IO Naïve - IO Exposed
NPR3	0.0439521	0.194193	0.0156859	-0.0696763	-0.0853622	Stroma	IO Naïve - IO Exposed
NR1H2	0.340038	0.565462	0.0526754	-0.0539482	-0.106624	Stroma	IO Naïve - IO Exposed
NR1H3	0.433984	0.636377	0.00445472	0.0737957	0.069341	Stroma	IO Naïve - IO Exposed
NR1H4	0.100654	0.312184	0.0557273	-0.154011	-0.209738	Stroma	IO Naïve - IO Exposed
NR3C1	0.630056	0.790869	-0.0497891	-0.0225666	0.0272225	Stroma	IO Naïve - IO Exposed
NRG1	0.510803	0.697332	0.00193353	-0.0194166	-0.0213501	Stroma	IO Naïve - IO Exposed
NRG4	0.365162	0.582679	0.0814502	0.0053236	-0.0761266	Stroma	IO Naïve - IO Exposed
NRIP3	0.896052	0.943264	0.0160229	0.0112605	-0.00476238	Stroma	IO Naïve - IO Exposed
NRXN1	0.0132264	0.111942	0.0374928	-0.0166245	-0.0541173	Stroma	IO Naïve - IO Exposed
NRXN3	0.54525	0.724941	0.00912904	-0.00882543	-0.0179545	Stroma	IO Naïve - IO Exposed
NTRK2	0.155495	0.361893	0.0174294	-0.0405307	-0.0579601	Stroma	IO Naïve - IO Exposed
OAS1	0.809569	0.897546	-0.00768622	2.25382e-05	0.00770876	Stroma	IO Naïve - IO Exposed
OAS2	0.99655	0.998164	0.0851894	0.0847343	-0.000455115	Stroma	IO Naïve - IO Exposed
OAS3	0.856014	0.921344	-0.046382	-0.0521287	-0.00574666	Stroma	IO Naïve - IO Exposed
OASL	0.356631	0.575759	-0.0322876	-0.000692778	0.0315949	Stroma	IO Naïve - IO Exposed
OLFM4	0.197814	0.415106	0.0365385	-0.0393944	-0.0759329	Stroma	IO Naïve - IO Exposed
OLR1	0.685961	0.823325	0.0259119	0.00305807	-0.0228539	Stroma	IO Naïve - IO Exposed
OSM	0.625265	0.787949	0.00192902	-0.00822041	-0.0101494	Stroma	IO Naïve - IO Exposed
OSMR	0.118771	0.330098	-0.0426681	-0.140425	-0.0977569	Stroma	IO Naïve - IO Exposed
OXER1	0.586021	0.758868	-0.00370196	-0.0177887	-0.0140868	Stroma	IO Naïve - IO Exposed
OXGR1	0.665384	0.812533	0.0178651	0.00620707	-0.0116581	Stroma	IO Naïve - IO Exposed
P2RX5	0.4361	0.637531	0.0315352	0.0836712	0.052136	Stroma	IO Naïve - IO Exposed
MRC2	0.00626536	0.0741788	0.0385089	-0.0661934	-0.104702	Stroma	IO Naïve - IO Exposed
CCND1	0.0063916	0.0747506	-0.15118	-0.283785	-0.132605	Stroma	IO Naïve - IO Exposed
PCNA	0.104157	0.3171	-0.053153	-0.00557528	0.0475777	Stroma	IO Naïve - IO Exposed
PDCD1	0.518454	0.700495	0.040108	0.0763366	0.0362287	Stroma	IO Naïve - IO Exposed
PDCD1LG2	0.100894	0.312184	0.0144164	0.106299	0.0918822	Stroma	IO Naïve - IO Exposed
PDGFA	0.207264	0.427454	0.0188862	-0.0563214	-0.0752076	Stroma	IO Naïve - IO Exposed
PDGFB	0.798728	0.890706	0.000300725	0.0141444	0.0138436	Stroma	IO Naïve - IO Exposed
PDGFC	0.197063	0.415106	-0.022632	-0.0677976	-0.0451656	Stroma	IO Naïve - IO Exposed
PDGFD	0.0340552	0.175482	0.0585392	-0.0674457	-0.125985	Stroma	IO Naïve - IO Exposed
PDGFRA	0.946544	0.971824	0.105965	0.0983248	-0.00764046	Stroma	IO Naïve - IO Exposed
PDGFRB	0.317851	0.547251	0.0389101	-0.0434069	-0.082317	Stroma	IO Naïve - IO Exposed
PECAM1	0.36772	0.585786	0.230358	0.0284514	-0.201906	Stroma	IO Naïve - IO Exposed
PF4	0.0199557	0.136242	0.0258474	-0.0285352	-0.0543825	Stroma	IO Naïve - IO Exposed
CIITA	0.00670118	0.0748087	-0.0591654	0.159844	0.21901	Stroma	IO Naïve - IO Exposed
PGR	0.477714	0.67852	0.0308051	0.00785577	-0.0229493	Stroma	IO Naïve - IO Exposed
PHLDA2	0.336687	0.56448	0.00148419	-0.0254836	-0.0269677	Stroma	IO Naïve - IO Exposed
BAX	0.00677377	0.0748087	-0.0985199	0.0098155	0.108335	Stroma	IO Naïve - IO Exposed
PLA2R1	0.0670396	0.246326	0.086941	-0.0537593	-0.1407	Stroma	IO Naïve - IO Exposed
PLAC8	0.820434	0.902289	0.0569106	0.0860901	0.0291795	Stroma	IO Naïve - IO Exposed
PNOC	0.996903	0.998164	0.0104629	0.0103063	-0.000156638	Stroma	IO Naïve - IO Exposed
SCGB3A1	0.0067921	0.0748087	0.037739	-0.0470821	-0.0848212	Stroma	IO Naïve - IO Exposed
PPARA	0.126299	0.333024	0.00485056	-0.0373223	-0.0421729	Stroma	IO Naïve - IO Exposed
PPARD	0.391095	0.59732	-0.0211307	-0.039845	-0.0187143	Stroma	IO Naïve - IO Exposed
PPARG	0.419202	0.620366	-0.0118119	-0.042431	-0.0306191	Stroma	IO Naïve - IO Exposed
PPBP	0.390898	0.59732	0.0127218	-0.0110149	-0.0237368	Stroma	IO Naïve - IO Exposed
PRF1	0.212821	0.435171	-0.0136092	0.0608726	0.0744818	Stroma	IO Naïve - IO Exposed
PROK2	0.75748	0.867796	0.0107144	0.00291995	-0.0077945	Stroma	IO Naïve - IO Exposed
PROKR1	0.444047	0.646193	0.0212866	-0.00231786	-0.0236044	Stroma	IO Naïve - IO Exposed
PRSS2	0.547557	0.726289	0.0166787	-0.00117511	-0.0178538	Stroma	IO Naïve - IO Exposed
PSAP	0.132243	0.33911	0.0207469	0.715134	0.694387	Stroma	IO Naïve - IO Exposed
PSCA	0.269006	0.501901	0.0527155	-0.0273093	-0.0800248	Stroma	IO Naïve - IO Exposed
RUNX3	0.00679907	0.0748087	-0.055327	0.120564	0.175891	Stroma	IO Naïve - IO Exposed
PTGDS	0.756239	0.867796	0.0260942	0.0748987	0.0488045	Stroma	IO Naïve - IO Exposed
PTGES	0.0163835	0.124696	0.0421881	-0.00980099	-0.0519891	Stroma	IO Naïve - IO Exposed
PTGES2	0.907643	0.945092	0.0118636	0.00516015	-0.00670341	Stroma	IO Naïve - IO Exposed
PTGES3	0.289931	0.515852	-0.13021	-0.188301	-0.0580908	Stroma	IO Naïve - IO Exposed
PTGIS	0.3414	0.565462	0.213615	0.0921468	-0.121469	Stroma	IO Naïve - IO Exposed
PTGS1	0.123157	0.331761	-0.000579553	-0.0502438	-0.0496643	Stroma	IO Naïve - IO Exposed
PTGS2	0.150248	0.360253	0.0689522	-0.0382456	-0.107198	Stroma	IO Naïve - IO Exposed
PTHLH	0.0307671	0.165762	0.00165571	-0.118256	-0.119912	Stroma	IO Naïve - IO Exposed
ARTN	0.00681028	0.0748087	0.0562111	-0.0296479	-0.085859	Stroma	IO Naïve - IO Exposed
PTK6	0.218346	0.442693	0.000570835	-0.0428211	-0.0433919	Stroma	IO Naïve - IO Exposed
PTPRC	0.0200297	0.136242	-0.12613	0.424063	0.550193	Stroma	IO Naïve - IO Exposed
PTPRCAP	0.0729906	0.257644	0.0144803	0.181263	0.166782	Stroma	IO Naïve - IO Exposed
PTTG1	0.904636	0.944583	-0.0063229	-0.00952839	-0.00320548	Stroma	IO Naïve - IO Exposed
QRFPR	0.0250502	0.149212	0.0326997	-0.0543627	-0.0870623	Stroma	IO Naïve - IO Exposed
RAC1	0.45299	0.653671	-0.11593	-0.0721549	0.043775	Stroma	IO Naïve - IO Exposed
RAC2	0.894701	0.943082	0.150643	0.176129	0.0254854	Stroma	IO Naïve - IO Exposed
RAD51	0.924471	0.959489	0.00779112	0.00528854	-0.00250258	Stroma	IO Naïve - IO Exposed
RAMP1	0.109443	0.323856	0.0230038	-0.0501085	-0.0731122	Stroma	IO Naïve - IO Exposed
RAMP2	0.0397676	0.188798	0.149972	-0.0452254	-0.195198	Stroma	IO Naïve - IO Exposed
RAMP3	0.642387	0.800064	-0.00155482	0.0263083	0.0278631	Stroma	IO Naïve - IO Exposed
CCL15	0.00686461	0.0748087	0.0284478	-0.0806617	-0.10911	Stroma	IO Naïve - IO Exposed
RARB	0.461734	0.663569	0.0648487	0.0124782	-0.0523704	Stroma	IO Naïve - IO Exposed
RARG	0.0393911	0.188798	0.0285619	-0.0399327	-0.0684946	Stroma	IO Naïve - IO Exposed
RARRES1	0.197461	0.415106	-0.0131831	0.187693	0.200876	Stroma	IO Naïve - IO Exposed
ACVR1	0.00698967	0.0753157	0.0542692	-0.020217	-0.0744862	Stroma	IO Naïve - IO Exposed
RB1	0.0401314	0.189117	0.0483063	-0.0546032	-0.10291	Stroma	IO Naïve - IO Exposed
RBPJ	0.115147	0.330098	-0.024719	0.077402	0.102121	Stroma	IO Naïve - IO Exposed
REG1A	0.0184116	0.133763	-0.0382527	-0.109009	-0.0707566	Stroma	IO Naïve - IO Exposed
RELA	0.0264254	0.152662	-0.0455801	0.0221729	0.067753	Stroma	IO Naïve - IO Exposed
RELT	0.447738	0.650448	0.0625253	0.0189704	-0.0435549	Stroma	IO Naïve - IO Exposed
RGCC	0.859278	0.922785	-0.0100874	0.0137683	0.0238557	Stroma	IO Naïve - IO Exposed
RGS1	0.0667287	0.246126	-0.0705223	0.414676	0.485198	Stroma	IO Naïve - IO Exposed
RGS2	0.281731	0.513397	-0.0297668	0.0856228	0.11539	Stroma	IO Naïve - IO Exposed
RGS5	0.330382	0.561766	-0.226035	-0.35797	-0.131935	Stroma	IO Naïve - IO Exposed
RNF43	0.122414	0.331309	0.0583863	-8.00442e-05	-0.0584663	Stroma	IO Naïve - IO Exposed
ROR1	0.0204577	0.136242	0.1029	-0.0245102	-0.12741	Stroma	IO Naïve - IO Exposed
RORA	0.816008	0.901455	-0.0307079	-0.0165779	0.01413	Stroma	IO Naïve - IO Exposed
RPL21	0.100852	0.312184	-0.263181	0.013646	0.276827	Stroma	IO Naïve - IO Exposed
RPL22	0.855584	0.921344	-0.139717	-0.159453	-0.0197365	Stroma	IO Naïve - IO Exposed
RPL32	0.142843	0.356735	0.0644555	-0.0850527	-0.149508	Stroma	IO Naïve - IO Exposed
RPL34	0.496489	0.69142	-0.0182946	-0.105529	-0.0872345	Stroma	IO Naïve - IO Exposed
RPL37	0.837388	0.910493	-0.142124	-0.163515	-0.0213914	Stroma	IO Naïve - IO Exposed
RPS4Y1	0.288972	0.515852	-0.0516664	0.0570648	0.108731	Stroma	IO Naïve - IO Exposed
RSPO1	0.325688	0.556746	0.119086	-0.0217427	-0.140829	Stroma	IO Naïve - IO Exposed
RSPO2	0.0632917	0.238963	0.0479653	0.000305207	-0.0476601	Stroma	IO Naïve - IO Exposed
RSPO3	0.495549	0.69142	0.0015764	0.0185973	0.0170209	Stroma	IO Naïve - IO Exposed
CXCL5	0.00713189	0.0759942	-0.0246595	-0.100421	-0.0757613	Stroma	IO Naïve - IO Exposed
RXRA	0.552957	0.728438	0.0084797	-0.0142264	-0.0227061	Stroma	IO Naïve - IO Exposed
RXRB	0.118549	0.330098	0.0512453	-0.0111498	-0.0623951	Stroma	IO Naïve - IO Exposed
RYK	0.620994	0.787222	-0.0195029	-0.0439256	-0.0244227	Stroma	IO Naïve - IO Exposed
S100A10	0.203869	0.424101	-0.0952016	-0.196615	-0.101414	Stroma	IO Naïve - IO Exposed
S100A2	0.0191034	0.135796	-0.0327006	-0.111202	-0.0785009	Stroma	IO Naïve - IO Exposed
S100A4	0.356744	0.575759	0.141633	0.248287	0.106654	Stroma	IO Naïve - IO Exposed
S100A6	0.944984	0.971824	-0.0893118	-0.0964932	-0.00718135	Stroma	IO Naïve - IO Exposed
S100A8	0.312721	0.541627	0.00308814	0.0952382	0.09215	Stroma	IO Naïve - IO Exposed
S100A9	0.678442	0.818008	0.0496995	0.0113596	-0.0383399	Stroma	IO Naïve - IO Exposed
S100B	0.0336638	0.174848	0.0722734	-0.0124559	-0.0847293	Stroma	IO Naïve - IO Exposed
S100P	0.329395	0.561083	0.0207263	-0.0145346	-0.0352609	Stroma	IO Naïve - IO Exposed
FYB1	0.00747134	0.0783631	-0.102541	0.338761	0.441303	Stroma	IO Naïve - IO Exposed
SAA2	0.17023	0.380638	-0.0261334	-0.0671468	-0.0410134	Stroma	IO Naïve - IO Exposed
SAT1	0.0782469	0.267042	-0.151459	0.344213	0.495672	Stroma	IO Naïve - IO Exposed
SCG5	0.21703	0.440957	-0.00697911	-0.0381977	-0.0312186	Stroma	IO Naïve - IO Exposed
LYZ	0.00755985	0.0783631	-0.250735	1.06205	1.31279	Stroma	IO Naïve - IO Exposed
SEC23A	0.713344	0.839383	0.00444295	0.0218072	0.0173642	Stroma	IO Naïve - IO Exposed
SEC61G	0.289504	0.515852	-0.0932586	-0.119799	-0.0265406	Stroma	IO Naïve - IO Exposed
SELENOP	0.976534	0.986824	0.054898	0.0599452	0.00504724	Stroma	IO Naïve - IO Exposed
SELL	0.0707235	0.254016	-0.0901865	0.297315	0.387502	Stroma	IO Naïve - IO Exposed
PIGR	0.00759935	0.0783631	-0.036816	-0.238179	-0.201363	Stroma	IO Naïve - IO Exposed
SERPINA1	0.123861	0.331794	-0.442487	-0.553778	-0.111291	Stroma	IO Naïve - IO Exposed
SERPINA3	0.110093	0.323856	0.0266405	-0.0352568	-0.0618973	Stroma	IO Naïve - IO Exposed
SERPINB5	0.906924	0.945092	0.00556016	0.00224593	-0.00331423	Stroma	IO Naïve - IO Exposed
SERPINH1	0.136343	0.346635	0.0412231	-0.0315875	-0.0728106	Stroma	IO Naïve - IO Exposed
SFN	0.168416	0.378245	0.0341951	-0.0613063	-0.0955014	Stroma	IO Naïve - IO Exposed
SIGIRR	0.481074	0.679059	0.00374552	0.045555	0.0418095	Stroma	IO Naïve - IO Exposed
CENPF	0.00783736	0.0799578	0.0286661	-0.0306187	-0.0592848	Stroma	IO Naïve - IO Exposed
SLC2A4	0.670103	0.814485	0.00681435	-0.00507088	-0.0118852	Stroma	IO Naïve - IO Exposed
SLC40A1	0.132146	0.33911	0.130886	-0.0373556	-0.168241	Stroma	IO Naïve - IO Exposed
SLPI	0.0225986	0.144481	-0.0945148	-0.152465	-0.0579502	Stroma	IO Naïve - IO Exposed
SMAD2	0.206837	0.427454	-0.0494311	0.0128309	0.062262	Stroma	IO Naïve - IO Exposed
SMAD3	0.894895	0.943082	-0.00596097	-0.0103653	-0.0044043	Stroma	IO Naïve - IO Exposed
SMAD4	0.586968	0.758868	-0.0195165	0.00176585	0.0212824	Stroma	IO Naïve - IO Exposed
SMARCB1	0.62444	0.787945	0.0275899	-0.00910305	-0.036693	Stroma	IO Naïve - IO Exposed
SMO	0.0272773	0.155708	0.103402	-0.0498851	-0.153287	Stroma	IO Naïve - IO Exposed
SNAI1	0.484188	0.680504	0.0111598	-0.0150254	-0.0261851	Stroma	IO Naïve - IO Exposed
SNAI2	0.735608	0.857433	0.0947027	0.0591297	-0.035573	Stroma	IO Naïve - IO Exposed
SOD1	0.0257022	0.151217	0.000463784	-0.0955831	-0.0960469	Stroma	IO Naïve - IO Exposed
SOD2	0.286495	0.515852	-0.262885	-0.391799	-0.128914	Stroma	IO Naïve - IO Exposed
SOSTDC1	0.177403	0.388116	0.0584709	-0.0262834	-0.0847543	Stroma	IO Naïve - IO Exposed
SOX2	0.136778	0.346635	0.0191568	-0.0347728	-0.0539296	Stroma	IO Naïve - IO Exposed
SOX4	0.131867	0.33911	0.0149286	-0.0551348	-0.0700634	Stroma	IO Naïve - IO Exposed
SOX9	0.0220623	0.141998	-0.0344032	-0.154573	-0.120169	Stroma	IO Naïve - IO Exposed
SPARCL1	0.688839	0.825745	-0.0342374	-0.0831904	-0.0489529	Stroma	IO Naïve - IO Exposed
VSIR	0.00854052	0.0862143	-0.0265445	0.13295	0.159494	Stroma	IO Naïve - IO Exposed
SPOCK2	0.521693	0.702674	0.0621493	0.119392	0.0572424	Stroma	IO Naïve - IO Exposed
SPP1	0.632027	0.792289	-0.495696	-0.243585	0.252111	Stroma	IO Naïve - IO Exposed
SPRY2	0.124405	0.332139	-0.0054677	-0.0645319	-0.0590642	Stroma	IO Naïve - IO Exposed
SPRY4	0.266177	0.501045	-0.00139511	-0.0705436	-0.0691485	Stroma	IO Naïve - IO Exposed
SQSTM1	0.652941	0.805882	-0.0467089	-0.0996873	-0.0529784	Stroma	IO Naïve - IO Exposed
SRC	0.131037	0.33911	0.0257565	-0.0387402	-0.0644967	Stroma	IO Naïve - IO Exposed
SREBF1	0.289076	0.515852	0.0579508	-0.0118553	-0.0698061	Stroma	IO Naïve - IO Exposed
LTBR	0.00868566	0.0867661	0.0301291	-0.111572	-0.141702	Stroma	IO Naïve - IO Exposed
SST	0.0293564	0.160873	-0.0635049	-0.124748	-0.0612428	Stroma	IO Naïve - IO Exposed
ST6GAL1	0.479581	0.679059	0.401434	0.098667	-0.302767	Stroma	IO Naïve - IO Exposed
ST6GALNAC3	0.792363	0.888252	0.0256291	0.0114327	-0.0141964	Stroma	IO Naïve - IO Exposed
STAT1	0.328462	0.560489	-0.117547	-0.0543568	0.0631898	Stroma	IO Naïve - IO Exposed
STAT3	0.335686	0.56448	0.0882874	0.00727289	-0.0810145	Stroma	IO Naïve - IO Exposed
STAT4	0.377891	0.586629	0.0264845	0.0990369	0.0725524	Stroma	IO Naïve - IO Exposed
STAT5A	0.0744435	0.259605	0.00133149	0.114376	0.113045	Stroma	IO Naïve - IO Exposed
STAT5B	0.959265	0.979197	0.0768938	0.0724971	-0.00439664	Stroma	IO Naïve - IO Exposed
STAT6	0.758518	0.867796	-0.0227041	-0.0359887	-0.0132846	Stroma	IO Naïve - IO Exposed
STMN1	0.872606	0.930494	-0.0191099	-0.0101151	0.00899479	Stroma	IO Naïve - IO Exposed
SUCNR1	0.0428172	0.193852	0.0995177	-0.0353943	-0.134912	Stroma	IO Naïve - IO Exposed
KRT16	0.00892202	0.0879747	-0.0166294	-0.287748	-0.271118	Stroma	IO Naïve - IO Exposed
TACSTD2	0.0175302	0.130008	-0.0117574	-0.10143	-0.0896731	Stroma	IO Naïve - IO Exposed
TAGLN	0.936283	0.966867	0.811945	0.878176	0.0662311	Stroma	IO Naïve - IO Exposed
TAP1	0.253723	0.487616	-0.0541413	0.00758178	0.061723	Stroma	IO Naïve - IO Exposed
TAP2	0.0432554	0.193852	-0.0553841	0.0472853	0.102669	Stroma	IO Naïve - IO Exposed
TBX21	0.512263	0.697332	0.00860093	0.0313304	0.0227295	Stroma	IO Naïve - IO Exposed
TCL1A	0.484655	0.680504	-0.00309138	0.043076	0.0461674	Stroma	IO Naïve - IO Exposed
TEK	0.503248	0.695839	0.0399014	0.0113233	-0.028578	Stroma	IO Naïve - IO Exposed
TFEB	0.959797	0.979197	-0.0104261	-0.00919294	0.00123318	Stroma	IO Naïve - IO Exposed
TGFB1	0.660115	0.808493	0.00611501	-0.0119329	-0.0180479	Stroma	IO Naïve - IO Exposed
TGFB2	0.425226	0.626408	0.0803012	0.019218	-0.0610831	Stroma	IO Naïve - IO Exposed
TGFB3	0.770656	0.872583	0.0217348	0.0393861	0.0176513	Stroma	IO Naïve - IO Exposed
TGFBR1	0.364627	0.582679	0.135632	0.0554582	-0.0801741	Stroma	IO Naïve - IO Exposed
TGFBR2	0.408807	0.611616	0.19105	0.0832251	-0.107825	Stroma	IO Naïve - IO Exposed
THBS1	0.295967	0.520794	0.147612	0.0052812	-0.14233	Stroma	IO Naïve - IO Exposed
THBS2	0.674662	0.817091	0.218003	0.337964	0.119961	Stroma	IO Naïve - IO Exposed
TIE1	0.239113	0.468814	0.0337347	-0.012853	-0.0465878	Stroma	IO Naïve - IO Exposed
TIGIT	0.559493	0.734	0.026239	0.0765047	0.0502656	Stroma	IO Naïve - IO Exposed
TIMP1	0.23954	0.468814	-0.0137078	0.248962	0.26267	Stroma	IO Naïve - IO Exposed
TLR1	0.0330635	0.174219	-0.0199147	0.105476	0.125391	Stroma	IO Naïve - IO Exposed
TLR2	0.854619	0.921344	0.0843806	0.110861	0.0264804	Stroma	IO Naïve - IO Exposed
TLR3	0.0159538	0.123465	-0.0490663	-0.119326	-0.0702598	Stroma	IO Naïve - IO Exposed
TLR4	0.0355491	0.17849	-0.0315817	0.187489	0.219071	Stroma	IO Naïve - IO Exposed
TLR5	0.745135	0.864068	0.0305038	0.0176261	-0.0128776	Stroma	IO Naïve - IO Exposed
TLR7	0.114652	0.330098	-0.0216153	0.0441444	0.0657597	Stroma	IO Naïve - IO Exposed
TLR8	0.747341	0.865579	0.018204	0.0314291	0.0132251	Stroma	IO Naïve - IO Exposed
TM4SF1	0.874349	0.930633	-0.045095	-0.0583176	-0.0132226	Stroma	IO Naïve - IO Exposed
TNF	0.226644	0.455664	0.0184437	-0.0103411	-0.0287848	Stroma	IO Naïve - IO Exposed
TNFAIP6	0.0966102	0.309863	-0.00534269	-0.119034	-0.113692	Stroma	IO Naïve - IO Exposed
TNFRSF10A	0.0638117	0.239982	-0.020472	0.0270002	0.0474722	Stroma	IO Naïve - IO Exposed
TNFRSF10B	0.202576	0.423247	-0.0698592	-0.109627	-0.0397676	Stroma	IO Naïve - IO Exposed
TNFRSF10D	0.63284	0.792289	-0.0126522	-0.0292654	-0.0166132	Stroma	IO Naïve - IO Exposed
TNFRSF11A	0.654553	0.806833	0.0314822	0.0219968	-0.00948544	Stroma	IO Naïve - IO Exposed
TNFRSF11B	0.16055	0.367042	-0.016981	-0.0597272	-0.0427463	Stroma	IO Naïve - IO Exposed
ETS1	0.00899012	0.0879747	-0.197342	0.285016	0.482358	Stroma	IO Naïve - IO Exposed
TNFRSF13B	0.743109	0.862762	-0.00326349	0.00874925	0.0120127	Stroma	IO Naïve - IO Exposed
TNFRSF14	0.341245	0.565462	-0.0497109	-0.0137018	0.0360091	Stroma	IO Naïve - IO Exposed
TNFRSF17	0.186729	0.398826	0.173299	0.00456814	-0.16873	Stroma	IO Naïve - IO Exposed
TNFRSF18	0.073748	0.259064	-0.0415481	-0.105138	-0.0635904	Stroma	IO Naïve - IO Exposed
TNFRSF19	0.0481239	0.204217	0.0275151	-0.0682266	-0.0957417	Stroma	IO Naïve - IO Exposed
TNFRSF1A	0.303017	0.530543	0.0167205	-0.0429702	-0.0596907	Stroma	IO Naïve - IO Exposed
FZD5	0.00915338	0.0886676	0.0817879	-0.0875441	-0.169332	Stroma	IO Naïve - IO Exposed
TNFRSF21	0.103662	0.316597	-0.0673817	-0.12216	-0.0547782	Stroma	IO Naïve - IO Exposed
TNFRSF4	0.155011	0.361692	0.00759538	-0.0382417	-0.0458371	Stroma	IO Naïve - IO Exposed
TNFRSF9	0.115221	0.330098	0.0488429	-0.0230476	-0.0718905	Stroma	IO Naïve - IO Exposed
TNFSF10	0.0192165	0.135796	-0.141635	-0.241815	-0.10018	Stroma	IO Naïve - IO Exposed
TNFSF12	0.56683	0.740585	0.0372989	0.055134	0.0178352	Stroma	IO Naïve - IO Exposed
HDAC11	0.00942194	0.0890975	0.0263671	-0.0674897	-0.0938569	Stroma	IO Naïve - IO Exposed
POU5F1	0.00943754	0.0890975	-0.0843935	-0.209404	-0.125011	Stroma	IO Naïve - IO Exposed
TNFSF15	0.2472	0.479887	0.128617	-0.0186802	-0.147297	Stroma	IO Naïve - IO Exposed
TNFSF18	0.110429	0.323856	0.0331452	0.00164883	-0.0314964	Stroma	IO Naïve - IO Exposed
TNFSF4	0.265722	0.501045	-0.000848756	0.0346547	0.0355034	Stroma	IO Naïve - IO Exposed
TNFSF8	0.13082	0.33911	-0.0163483	0.0729599	0.0893082	Stroma	IO Naïve - IO Exposed
TNFSF9	0.013307	0.111942	0.044902	-0.039161	-0.084063	Stroma	IO Naïve - IO Exposed
TOP2A	0.638556	0.797363	-0.045758	-0.0561097	-0.0103517	Stroma	IO Naïve - IO Exposed
TOX	0.0996784	0.312184	-0.0211219	0.0613979	0.0825198	Stroma	IO Naïve - IO Exposed
TP53	0.0159831	0.123465	-0.0535946	0.0138056	0.0674002	Stroma	IO Naïve - IO Exposed
TPM1	0.293079	0.518566	0.0214358	-0.106024	-0.12746	Stroma	IO Naïve - IO Exposed
TPM2	0.740693	0.860999	0.180124	0.28099	0.100866	Stroma	IO Naïve - IO Exposed
TPSAB1	0.136991	0.346635	0.0344334	-0.0452978	-0.0797312	Stroma	IO Naïve - IO Exposed
TPSB2	0.145353	0.357369	0.0035833	-0.0390184	-0.0426017	Stroma	IO Naïve - IO Exposed
TSC22D1	0.152834	0.361692	-0.0685913	-0.129276	-0.0606845	Stroma	IO Naïve - IO Exposed
TSHZ2	0.601982	0.772825	-0.0330282	-0.014548	0.0184802	Stroma	IO Naïve - IO Exposed
TSLP	0.158687	0.364068	0.0213983	-0.0226547	-0.0440531	Stroma	IO Naïve - IO Exposed
TTR	0.519052	0.700495	0.00143078	-0.0113563	-0.0127871	Stroma	IO Naïve - IO Exposed
TUBB	0.246416	0.479336	-0.0239272	-0.124356	-0.100428	Stroma	IO Naïve - IO Exposed
TUBB4B	0.514302	0.698605	-0.0414069	-0.0208429	0.0205641	Stroma	IO Naïve - IO Exposed
TWIST1	0.321457	0.551479	0.100767	-0.0138847	-0.114652	Stroma	IO Naïve - IO Exposed
TWIST2	0.101002	0.312184	0.0322069	-0.0174557	-0.0496626	Stroma	IO Naïve - IO Exposed
TXK	0.142768	0.356735	-0.0231813	0.0483753	0.0715566	Stroma	IO Naïve - IO Exposed
TYK2	0.132603	0.33911	0.0227922	-0.127298	-0.15009	Stroma	IO Naïve - IO Exposed
TYMS	0.578564	0.753863	-0.0506304	-0.0670743	-0.0164439	Stroma	IO Naïve - IO Exposed
TYROBP	0.239517	0.468814	-0.0184549	0.246191	0.264646	Stroma	IO Naïve - IO Exposed
CLEC7A	0.00947648	0.0890975	-0.0587739	0.186965	0.245739	Stroma	IO Naïve - IO Exposed
UCP1	0.408607	0.611616	0.0380698	-0.0115182	-0.049588	Stroma	IO Naïve - IO Exposed
UPK3A	0.413702	0.6151	0.080062	0.0140112	-0.0660508	Stroma	IO Naïve - IO Exposed
VCAM1	0.177374	0.388116	-0.0848449	-0.190402	-0.105557	Stroma	IO Naïve - IO Exposed
VCAN	0.658428	0.808493	0.0373076	0.103237	0.0659293	Stroma	IO Naïve - IO Exposed
VEGFA	0.170954	0.380638	-0.171185	-0.652327	-0.481143	Stroma	IO Naïve - IO Exposed
VEGFB	0.191677	0.406676	0.0830089	-0.0219158	-0.104925	Stroma	IO Naïve - IO Exposed
VEGFC	0.85508	0.921344	0.00320245	0.010842	0.00763956	Stroma	IO Naïve - IO Exposed
VEGFD	0.0396696	0.188798	0.0764526	-0.0205138	-0.0969664	Stroma	IO Naïve - IO Exposed
VHL	0.396377	0.601144	0.114516	0.0285662	-0.0859495	Stroma	IO Naïve - IO Exposed
VIM	0.0591004	0.232235	-0.488956	-0.251621	0.237334	Stroma	IO Naïve - IO Exposed
VPREB3	0.343504	0.565546	-0.0148532	0.032598	0.0474512	Stroma	IO Naïve - IO Exposed
WIF1	0.00972927	0.0905862	-0.125453	-0.368053	-0.2426	Stroma	IO Naïve - IO Exposed
PGF	0.0102947	0.0949293	-0.0712223	-0.176454	-0.105231	Stroma	IO Naïve - IO Exposed
VWF	0.410984	0.612008	-0.0284439	0.0457247	0.0741686	Stroma	IO Naïve - IO Exposed
GPBAR1	0.0108835	0.0987456	0.0488451	-0.0255432	-0.0743883	Stroma	IO Naïve - IO Exposed
WNT10B	0.117721	0.330098	0.0201872	-0.0577201	-0.0779073	Stroma	IO Naïve - IO Exposed
WNT11	0.0701904	0.25401	0.0320137	0.00359871	-0.028415	Stroma	IO Naïve - IO Exposed
WNT2	0.295344	0.520653	0.0124154	-0.011015	-0.0234304	Stroma	IO Naïve - IO Exposed
WNT2B	0.261663	0.496119	-0.0130453	-0.0393798	-0.0263345	Stroma	IO Naïve - IO Exposed
WNT3	0.995065	0.998164	-0.022947	-0.0227978	0.000149166	Stroma	IO Naïve - IO Exposed
WNT5A	0.171069	0.380638	0.107053	-0.00552719	-0.11258	Stroma	IO Naïve - IO Exposed
WNT5B	0.0389439	0.188798	0.0945012	-0.0326721	-0.127173	Stroma	IO Naïve - IO Exposed
WNT7A	0.114692	0.330098	0.0206411	-0.0263111	-0.0469523	Stroma	IO Naïve - IO Exposed
WNT7B	0.647866	0.802513	0.00367966	-0.0254648	-0.0291445	Stroma	IO Naïve - IO Exposed
WNT9A	0.390996	0.59732	0.007131	-0.0371444	-0.0442754	Stroma	IO Naïve - IO Exposed
XBP1	0.145705	0.357369	-0.0948256	0.160142	0.254968	Stroma	IO Naïve - IO Exposed
XCL1	0.675923	0.817415	0.0368697	0.00796433	-0.0289054	Stroma	IO Naïve - IO Exposed
XCL2	0.997123	0.998164	-0.000604775	-0.000678116	-7.33409e-05	Stroma	IO Naïve - IO Exposed
YBX3	0.0423557	0.193852	-0.126556	-0.340394	-0.213838	Stroma	IO Naïve - IO Exposed
P2RY12	0.0109145	0.0987456	0.068625	-0.0177778	-0.0864028	Stroma	IO Naïve - IO Exposed
ZFP36	0.277314	0.510661	0.103349	-0.0629562	-0.166305	Stroma	IO Naïve - IO Exposed
KITLG	0.000155735	0.14935	0.0211978	-0.0845513	0.105749	Stroma	IO Naïve non-Sarcomatoid - IO Naïve Sarcomatoid
MEG3	0.000192942	0.185031	-0.0386704	-0.124712	0.0860416	Tumor	IO Naïve non-Sarcomatoid - IO Naïve Sarcomatoid
CCL18	0.00105473	0.187315	-0.0162321	-0.0846692	0.0684371	Tumor	IO Naïve non-Sarcomatoid - IO Naïve Sarcomatoid
PSCA	0.000712973	0.187315	0.0409113	-0.0479399	0.0888512	Tumor	IO Naïve non-Sarcomatoid - IO Naïve Sarcomatoid
QRFPR	0.00117194	0.187315	0.0615289	-0.0461566	0.107686	Tumor	IO Naïve non-Sarcomatoid - IO Naïve Sarcomatoid
TTR	0.00102535	0.187315	0.0344196	-0.0176875	0.0521071	Tumor	IO Naïve non-Sarcomatoid - IO Naïve Sarcomatoid
UPK3A	0.000704771	0.187315	0.0208262	-0.029233	0.0500591	Tumor	IO Naïve non-Sarcomatoid - IO Naïve Sarcomatoid
HLA-DPA1	0.000569381	0.219216	-0.18772	0.231555	-0.419275	Stroma	IO Naïve non-Sarcomatoid - IO Naïve Sarcomatoid
SRGN	0.000685764	0.219216	-0.193271	0.0895341	-0.282805	Stroma	IO Naïve non-Sarcomatoid - IO Naïve Sarcomatoid
GADD45B	0.00200768	0.275052	-0.0412976	-0.197256	0.155958	Tumor	IO Naïve non-Sarcomatoid - IO Naïve Sarcomatoid
DUSP6	0.00301651	0.332926	0.0315448	-0.139542	0.171087	Tumor	IO Naïve non-Sarcomatoid - IO Naïve Sarcomatoid
SUCNR1	0.00312444	0.332926	0.0365858	-0.0302353	0.0668211	Tumor	IO Naïve non-Sarcomatoid - IO Naïve Sarcomatoid
ADGRB3	0.0179599	0.353379	0.0385964	-0.0349995	0.073596	Tumor	IO Naïve non-Sarcomatoid - IO Naïve Sarcomatoid
ADGRG1	0.0233181	0.353379	-0.039639	-0.111311	0.071672	Tumor	IO Naïve non-Sarcomatoid - IO Naïve Sarcomatoid
ADGRG3	0.0292565	0.353379	0.00839829	-0.0386602	0.0470585	Tumor	IO Naïve non-Sarcomatoid - IO Naïve Sarcomatoid
ADGRG5	0.00706261	0.353379	-0.00127674	-0.0597303	0.0584536	Tumor	IO Naïve non-Sarcomatoid - IO Naïve Sarcomatoid
ADGRL1	0.0295665	0.353379	0.0120858	-0.0325222	0.044608	Tumor	IO Naïve non-Sarcomatoid - IO Naïve Sarcomatoid
ADIRF	0.0250249	0.353379	0.270581	-0.0608317	0.331413	Tumor	IO Naïve non-Sarcomatoid - IO Naïve Sarcomatoid
AREG	0.0305336	0.353379	0.0148378	-0.0473523	0.0621901	Tumor	IO Naïve non-Sarcomatoid - IO Naïve Sarcomatoid
ATF3	0.0278723	0.353379	-0.0134691	-0.0998496	0.0863805	Tumor	IO Naïve non-Sarcomatoid - IO Naïve Sarcomatoid
BMP5	0.0151219	0.353379	0.015696	-0.037305	0.053001	Tumor	IO Naïve non-Sarcomatoid - IO Naïve Sarcomatoid
BMX	0.0299018	0.353379	0.0132967	-0.0263112	0.0396079	Tumor	IO Naïve non-Sarcomatoid - IO Naïve Sarcomatoid
CASR	0.018139	0.353379	0.0257272	-0.0486138	0.074341	Tumor	IO Naïve non-Sarcomatoid - IO Naïve Sarcomatoid
CCL20	0.0201855	0.353379	-0.115297	-0.22612	0.110822	Tumor	IO Naïve non-Sarcomatoid - IO Naïve Sarcomatoid
CCR7	0.0225036	0.353379	0.000648157	-0.0520062	0.0526544	Tumor	IO Naïve non-Sarcomatoid - IO Naïve Sarcomatoid
CD5L	0.0276647	0.353379	0.0214752	-0.0283111	0.0497863	Tumor	IO Naïve non-Sarcomatoid - IO Naïve Sarcomatoid
CD79A	0.0136706	0.353379	-0.0557083	-0.112635	0.0569271	Tumor	IO Naïve non-Sarcomatoid - IO Naïve Sarcomatoid
CLEC5A	0.0169618	0.353379	0.0161203	-0.0288788	0.044999	Tumor	IO Naïve non-Sarcomatoid - IO Naïve Sarcomatoid
COL21A1	0.0112856	0.353379	0.0422238	-0.038509	0.0807328	Tumor	IO Naïve non-Sarcomatoid - IO Naïve Sarcomatoid
COL9A3	0.0263677	0.353379	0.0286303	-0.0298016	0.058432	Tumor	IO Naïve non-Sarcomatoid - IO Naïve Sarcomatoid
CSF2	0.0172195	0.353379	0.0239625	-0.0244714	0.0484339	Tumor	IO Naïve non-Sarcomatoid - IO Naïve Sarcomatoid
CUZD1	0.0127044	0.353379	0.0284148	-0.0315669	0.0599817	Tumor	IO Naïve non-Sarcomatoid - IO Naïve Sarcomatoid
CXCL2	0.0279718	0.353379	0.0316091	-0.154574	0.186183	Tumor	IO Naïve non-Sarcomatoid - IO Naïve Sarcomatoid
CXCL6	0.028348	0.353379	0.00396273	-0.0605039	0.0644666	Tumor	IO Naïve non-Sarcomatoid - IO Naïve Sarcomatoid
DNTT	0.0305844	0.353379	0.0228805	-0.0280277	0.0509082	Tumor	IO Naïve non-Sarcomatoid - IO Naïve Sarcomatoid
DUSP1	0.00566238	0.353379	0.32785	-0.156912	0.484762	Tumor	IO Naïve non-Sarcomatoid - IO Naïve Sarcomatoid
EFNA4	0.0121447	0.353379	0.0498971	-0.0426704	0.0925675	Tumor	IO Naïve non-Sarcomatoid - IO Naïve Sarcomatoid
ELANE	0.0129667	0.353379	0.0488806	-0.0231689	0.0720495	Tumor	IO Naïve non-Sarcomatoid - IO Naïve Sarcomatoid
EPHA4	0.0277907	0.353379	0.0344358	-0.0370928	0.0715286	Tumor	IO Naïve non-Sarcomatoid - IO Naïve Sarcomatoid
EPHB3	0.0302511	0.353379	0.0171846	-0.049391	0.0665756	Tumor	IO Naïve non-Sarcomatoid - IO Naïve Sarcomatoid
ETV4	0.00788818	0.353379	0.023389	-0.0345704	0.0579594	Tumor	IO Naïve non-Sarcomatoid - IO Naïve Sarcomatoid
FCRLA	0.0272906	0.353379	0.0254735	-0.0264162	0.0518897	Tumor	IO Naïve non-Sarcomatoid - IO Naïve Sarcomatoid
FFAR2	0.0287321	0.353379	0.0476234	-0.033193	0.0808164	Tumor	IO Naïve non-Sarcomatoid - IO Naïve Sarcomatoid
FGF1	0.0301099	0.353379	0.00207714	-0.0546449	0.0567221	Tumor	IO Naïve non-Sarcomatoid - IO Naïve Sarcomatoid
FGF13	0.00483172	0.353379	0.0479096	-0.0450261	0.0929357	Tumor	IO Naïve non-Sarcomatoid - IO Naïve Sarcomatoid
FGF18	0.0253122	0.353379	0.021903	-0.0253742	0.0472772	Tumor	IO Naïve non-Sarcomatoid - IO Naïve Sarcomatoid
GNLY	0.0202844	0.353379	0.0698819	-0.0503748	0.120257	Tumor	IO Naïve non-Sarcomatoid - IO Naïve Sarcomatoid
HDAC4	0.014213	0.353379	-0.0120511	-0.0632629	0.0512118	Tumor	IO Naïve non-Sarcomatoid - IO Naïve Sarcomatoid
HSD3B2	0.0160286	0.353379	0.0234803	-0.0487454	0.0722258	Tumor	IO Naïve non-Sarcomatoid - IO Naïve Sarcomatoid
ICAM3	0.0223505	0.353379	0.0157585	-0.0755287	0.0912873	Tumor	IO Naïve non-Sarcomatoid - IO Naïve Sarcomatoid
IFIT1	0.0116355	0.353379	0.0611021	-0.00812717	0.0692292	Tumor	IO Naïve non-Sarcomatoid - IO Naïve Sarcomatoid
IFNA1	0.0229463	0.353379	0.0320251	-0.0408623	0.0728874	Tumor	IO Naïve non-Sarcomatoid - IO Naïve Sarcomatoid
IGHD	0.0171829	0.353379	-0.0772242	-0.132908	0.0556837	Tumor	IO Naïve non-Sarcomatoid - IO Naïve Sarcomatoid
IL12B	0.0271679	0.353379	0.024394	-0.0280986	0.0524926	Tumor	IO Naïve non-Sarcomatoid - IO Naïve Sarcomatoid
IL17A	0.00646074	0.353379	0.0120924	-0.0447473	0.0568397	Tumor	IO Naïve non-Sarcomatoid - IO Naïve Sarcomatoid
IL17D	0.0198808	0.353379	0.0197721	-0.0330667	0.0528389	Tumor	IO Naïve non-Sarcomatoid - IO Naïve Sarcomatoid
IL1A	0.0253511	0.353379	0.0254214	-0.0374841	0.0629055	Tumor	IO Naïve non-Sarcomatoid - IO Naïve Sarcomatoid
IL20RA	0.00711151	0.353379	0.0241422	-0.0138235	0.0379658	Tumor	IO Naïve non-Sarcomatoid - IO Naïve Sarcomatoid
IL33	0.0190964	0.353379	-0.0546467	-0.107744	0.053097	Tumor	IO Naïve non-Sarcomatoid - IO Naïve Sarcomatoid
INS	0.0284837	0.353379	0.0300867	-0.0282756	0.0583623	Tumor	IO Naïve non-Sarcomatoid - IO Naïve Sarcomatoid
ITGA2	0.0155204	0.353379	0.0431844	-0.056457	0.0996413	Tumor	IO Naïve non-Sarcomatoid - IO Naïve Sarcomatoid
JAK1	0.0111505	0.353379	-0.0164565	-0.128777	0.11232	Tumor	IO Naïve non-Sarcomatoid - IO Naïve Sarcomatoid
JUN	0.0137081	0.353379	0.0806324	-0.162868	0.2435	Tumor	IO Naïve non-Sarcomatoid - IO Naïve Sarcomatoid
KIT	0.0113942	0.353379	0.023566	-0.0520138	0.0755797	Tumor	IO Naïve non-Sarcomatoid - IO Naïve Sarcomatoid
MAML2	0.0270091	0.353379	0.092447	-0.0272005	0.119647	Tumor	IO Naïve non-Sarcomatoid - IO Naïve Sarcomatoid
MET	0.0176586	0.353379	-0.102521	0.226942	-0.329463	Tumor	IO Naïve non-Sarcomatoid - IO Naïve Sarcomatoid
MMP9	0.0120923	0.353379	-0.0593183	-0.123719	0.0644006	Tumor	IO Naïve non-Sarcomatoid - IO Naïve Sarcomatoid
MS4A1	0.0223748	0.353379	-0.0973624	-0.144185	0.0468227	Tumor	IO Naïve non-Sarcomatoid - IO Naïve Sarcomatoid
MYC	0.0246711	0.353379	0.00219206	-0.129689	0.131881	Tumor	IO Naïve non-Sarcomatoid - IO Naïve Sarcomatoid
NOTCH1	0.0165793	0.353379	0.0182155	-0.0658878	0.0841033	Tumor	IO Naïve non-Sarcomatoid - IO Naïve Sarcomatoid
NPPB	0.00411801	0.353379	0.0385774	-0.0194946	0.058072	Tumor	IO Naïve non-Sarcomatoid - IO Naïve Sarcomatoid
NRXN1	0.00817245	0.353379	0.0314915	-0.00602157	0.037513	Tumor	IO Naïve non-Sarcomatoid - IO Naïve Sarcomatoid
PDGFB	0.0296532	0.353379	0.0011545	-0.0930371	0.0941916	Tumor	IO Naïve non-Sarcomatoid - IO Naïve Sarcomatoid
PNOC	0.00629511	0.353379	0.0479449	-0.0540024	0.101947	Tumor	IO Naïve non-Sarcomatoid - IO Naïve Sarcomatoid
PPBP	0.0273538	0.353379	0.0298825	-0.0291563	0.0590388	Tumor	IO Naïve non-Sarcomatoid - IO Naïve Sarcomatoid
PTGDS	0.00940648	0.353379	-0.125789	-0.183819	0.0580295	Tumor	IO Naïve non-Sarcomatoid - IO Naïve Sarcomatoid
PTK2	0.00746335	0.353379	0.038146	-0.0774727	0.115619	Tumor	IO Naïve non-Sarcomatoid - IO Naïve Sarcomatoid
RSPO1	0.0304794	0.353379	0.0185883	-0.022856	0.0414443	Tumor	IO Naïve non-Sarcomatoid - IO Naïve Sarcomatoid
S100A2	0.00622202	0.353379	-0.0487157	-0.12304	0.0743239	Tumor	IO Naïve non-Sarcomatoid - IO Naïve Sarcomatoid
SMARCB1	0.0225711	0.353379	0.00463522	-0.0479854	0.0526207	Tumor	IO Naïve non-Sarcomatoid - IO Naïve Sarcomatoid
[truncated: 1,838 more rows]

## Sheet: Table S7
Table S7: Differential gene expression for each cell phenotype in primary tumor FOVs between pre- and post-IO.
Level	Higher In	Estimate	Std. Error	df	t value	Pr(>|t|)	padj	Gene	Phenotype
Pretreatment.IOReceived IO	Treatment Naive	-0.0895778	0.0119243	20172	-7.51223	6.05496e-14	5.80671e-11	TPSB2	Tumor
Pretreatment.IOReceived IO	Treatment Naive	-0.0480929	0.0117355	20172	-4.09808	4.18228e-05	0.0172279	ADGRE1	Tumor
Pretreatment.IOReceived IO	Treatment Naive	-0.0506545	0.0125416	20172	-4.03893	5.38935e-05	0.0172279	XCL2	Tumor
Pretreatment.IOReceived IO	Treatment Naive	-0.500765	0.0773295	9.06343	-6.47573	0.00011109	0.0213071	AZU1	Tumor
Pretreatment.IOReceived IO	Treatment Naive	-0.0509778	0.0131458	20172	-3.87789	0.0001057	0.0213071	NRXN1	Tumor
Pretreatment.IOReceived IO	Treatment Naive	-0.0795883	0.0125574	8.61847	-6.33794	0.000162583	0.0259862	MS4A4A	Tumor
Pretreatment.IOReceived IO	Treatment Naive	-0.193805	0.0322779	8.82701	-6.00424	0.000217777	0.026106	WIF1	Tumor
Pretreatment.IOReceived IO	Received IO	0.225612	0.037886	9.02666	5.95504	0.000211504	0.026106	YES1	Tumor
Pretreatment.IOReceived IO	Treatment Naive	-0.100719	0.0186488	9.14701	-5.40086	0.000409175	0.0280285	ANGPTL1	Tumor
Pretreatment.IOReceived IO	Treatment Naive	-0.129943	0.023179	9.06967	-5.60604	0.000322543	0.0280285	C9orf16	Tumor
Pretreatment.IOReceived IO	Treatment Naive	-0.0915581	0.0170964	9.98792	-5.35539	0.000322455	0.0280285	CD79A	Tumor
Pretreatment.IOReceived IO	Treatment Naive	-0.123316	0.0225317	9.27193	-5.47301	0.000354765	0.0280285	EPOR	Tumor
Pretreatment.IOReceived IO	Treatment Naive	-0.045448	0.012818	20165.9	-3.54565	0.000392533	0.0280285	FOXP3	Tumor
Pretreatment.IOReceived IO	Treatment Naive	-0.105436	0.0185758	9.28848	-5.67595	0.000269948	0.0280285	JCHAIN	Tumor
Pretreatment.IOReceived IO	Treatment Naive	-0.0755584	0.013824	8.346	-5.46575	0.000516404	0.0330154	TTR	Tumor
Pretreatment.IOReceived IO	Treatment Naive	-0.0953511	0.0195738	9.53562	-4.87137	0.000746165	0.0430745	FGF7	Tumor
Pretreatment.IOReceived IO	Treatment Naive	-0.0886097	0.0166221	7.79809	-5.33085	0.000763573	0.0430745	RARG	Tumor
Pretreatment.IOReceived IO	Treatment Naive	-0.131366	0.0280507	9.23901	-4.68317	0.00106876	0.0558011	CLEC2B	Tumor
Pretreatment.IOReceived IO	Treatment Naive	-0.302063	0.0639831	8.94629	-4.72098	0.00110555	0.0558011	KRT14	Tumor
Pretreatment.IOReceived IO	Treatment Naive	-0.108498	0.0235471	9.2367	-4.6077	0.00119249	0.0571799	LPAR5	Tumor
Pretreatment.IOReceived IO	Treatment Naive	-0.110351	0.0244518	9.47052	-4.51298	0.00128503	0.0586831	TACSTD2	Tumor
Pretreatment.IOReceived IO	Treatment Naive	-0.0666353	0.0152581	9.98345	-4.36722	0.0014107	0.0614936	MS4A1	Tumor
Pretreatment.IOReceived IO	Treatment Naive	-0.0734789	0.0174145	9.08624	-4.21941	0.0021942	0.0641567	CCR1	Tumor
Pretreatment.IOReceived IO	Treatment Naive	-0.0919073	0.0228503	9.25416	-4.02215	0.00284251	0.0641567	CD69	Tumor
Pretreatment.IOReceived IO	Treatment Naive	-0.0793871	0.0196694	9.10498	-4.03608	0.00287668	0.0641567	CSF2	Tumor
Pretreatment.IOReceived IO	Treatment Naive	-0.0734111	0.0177806	8.57671	-4.12873	0.00284384	0.0641567	CSF2RA	Tumor
Pretreatment.IOReceived IO	Treatment Naive	-0.0849443	0.0188387	8.56432	-4.50902	0.00166579	0.0641567	DCN	Tumor
Pretreatment.IOReceived IO	Received IO	0.31476	0.0772839	9.0135	4.07278	0.00277931	0.0641567	EIF5A	Tumor
Pretreatment.IOReceived IO	Treatment Naive	-0.0952145	0.0232471	9.56501	-4.09576	0.00236974	0.0641567	FCRLA	Tumor
Pretreatment.IOReceived IO	Treatment Naive	-0.143681	0.0342442	9.15741	-4.19577	0.00223399	0.0641567	GPBAR1	Tumor
Pretreatment.IOReceived IO	Received IO	0.265278	0.0591662	8.96029	4.4836	0.00154143	0.0641567	H2AZ1	Tumor
Pretreatment.IOReceived IO	Treatment Naive	-0.175633	0.041196	9.08356	-4.26335	0.00205705	0.0641567	HCST	Tumor
Pretreatment.IOReceived IO	Treatment Naive	-0.113422	0.0274637	9.24059	-4.12991	0.00241921	0.0641567	IGHD	Tumor
Pretreatment.IOReceived IO	Treatment Naive	-0.103582	0.0252189	8.82834	-4.10732	0.00275815	0.0641567	IL16	Tumor
Pretreatment.IOReceived IO	Treatment Naive	-0.0623799	0.0151974	8.71979	-4.10465	0.00284275	0.0641567	IL2RA	Tumor
Pretreatment.IOReceived IO	Treatment Naive	-0.0865611	0.0208866	9.76752	-4.14433	0.00210108	0.0641567	INHBA	Tumor
Pretreatment.IOReceived IO	Treatment Naive	-0.139569	0.0322695	9.08846	-4.32512	0.00187538	0.0641567	KRT13	Tumor
Pretreatment.IOReceived IO	Treatment Naive	-0.0791155	0.0192373	8.87436	-4.11261	0.00270657	0.0641567	MEG3	Tumor
Pretreatment.IOReceived IO	Treatment Naive	-0.093844	0.0224983	9.16822	-4.17117	0.00231204	0.0641567	PTPRCAP	Tumor
Pretreatment.IOReceived IO	Received IO	0.221637	0.0527417	9.15314	4.20231	0.00221451	0.0641567	STMN1	Tumor
Pretreatment.IOReceived IO	Treatment Naive	-0.103393	0.0238658	8.83436	-4.33229	0.00198333	0.0641567	THBS2	Tumor
Pretreatment.IOReceived IO	Treatment Naive	-0.0939657	0.0227186	8.5001	-4.13607	0.0028689	0.0641567	TNFRSF9	Tumor
Pretreatment.IOReceived IO	Treatment Naive	-0.0806999	0.0182938	8.59513	-4.41133	0.00189224	0.0641567	TPSAB1	Tumor
Pretreatment.IOReceived IO	Treatment Naive	-0.0894537	0.0221893	9.01001	-4.03139	0.00296	0.0645145	CASR	Tumor
Pretreatment.IOReceived IO	Received IO	0.29309	0.0734306	9.06181	3.99138	0.00310815	0.0662381	TYMS	Tumor
Pretreatment.IOReceived IO	Treatment Naive	-0.0530112	0.0136969	8.10574	-3.8703	0.00462161	0.0663533	ARG1	Tumor
Pretreatment.IOReceived IO	Treatment Naive	-0.0919319	0.0245366	9.02571	-3.74673	0.00455465	0.0663533	CCL19	Tumor
Pretreatment.IOReceived IO	Treatment Naive	-0.0967959	0.0238405	8.31326	-4.06015	0.00335219	0.0663533	COL9A3	Tumor
Pretreatment.IOReceived IO	Treatment Naive	-0.0480901	0.01222	8.69477	-3.93536	0.00366974	0.0663533	CPA3	Tumor
Pretreatment.IOReceived IO	Treatment Naive	-0.123025	0.0319296	9.20333	-3.853	0.00372919	0.0663533	FYB1	Tumor
Pretreatment.IOReceived IO	Received IO	0.329239	0.0876821	9.03221	3.75491	0.00449165	0.0663533	GLUD1	Tumor
Pretreatment.IOReceived IO	Treatment Naive	-0.0856724	0.0218289	8.6606	-3.92472	0.00375698	0.0663533	IFNB1	Tumor
Pretreatment.IOReceived IO	Treatment Naive	-0.161556	0.0433674	9.10609	-3.72529	0.00463573	0.0663533	IL11RA	Tumor
Pretreatment.IOReceived IO	Treatment Naive	-0.085832	0.0208183	7.95152	-4.12291	0.00337471	0.0663533	IL17B	Tumor
Pretreatment.IOReceived IO	Treatment Naive	-0.109907	0.0282243	9.11504	-3.89407	0.0035646	0.0663533	LAG3	Tumor
Pretreatment.IOReceived IO	Treatment Naive	-0.0613324	0.0165421	9.59188	-3.70766	0.00435638	0.0663533	MSMB	Tumor
Pretreatment.IOReceived IO	Treatment Naive	-0.904764	0.241719	8.9943	-3.74304	0.00460902	0.0663533	MZT2A	Tumor
Pretreatment.IOReceived IO	Treatment Naive	-0.343308	0.090242	9.03921	-3.80431	0.00415642	0.0663533	NPPC	Tumor
Pretreatment.IOReceived IO	Treatment Naive	-0.0719527	0.0181308	8.49382	-3.96853	0.00366067	0.0663533	NRG4	Tumor
Pretreatment.IOReceived IO	Received IO	0.154335	0.0414207	9.38727	3.72602	0.00439112	0.0663533	PCNA	Tumor
Pretreatment.IOReceived IO	Treatment Naive	-0.143383	0.0367405	8.22006	-3.90258	0.00429548	0.0663533	QRFPR	Tumor
Pretreatment.IOReceived IO	Treatment Naive	-0.0760137	0.0201127	9.38377	-3.7794	0.00403821	0.0663533	SIGIRR	Tumor
Pretreatment.IOReceived IO	Treatment Naive	-0.10118	0.0264454	9.88171	-3.826	0.00341375	0.0663533	TLR1	Tumor
Pretreatment.IOReceived IO	Treatment Naive	-0.101058	0.0254256	8.08355	-3.97463	0.00400761	0.0663533	TLR2	Tumor
Pretreatment.IOReceived IO	Treatment Naive	-0.096525	0.0250491	8.90718	-3.85343	0.00396222	0.0663533	TOX	Tumor
Pretreatment.IOReceived IO	Treatment Naive	-0.122119	0.0323136	9.01953	-3.77917	0.00433756	0.0663533	TYROBP	Tumor
Pretreatment.IOReceived IO	Treatment Naive	-0.0389464	0.0132671	20172	-2.93555	0.0033333	0.0663533	WNT2	Tumor
Pretreatment.IOReceived IO	Treatment Naive	-0.102816	0.0278361	9.18476	-3.69361	0.00479886	0.0666972	FES	Tumor
Pretreatment.IOReceived IO	Treatment Naive	-0.105108	0.0282478	8.97913	-3.72092	0.00478323	0.0666972	IL20	Tumor
Pretreatment.IOReceived IO	Treatment Naive	-0.101535	0.0276932	9.16443	-3.66641	0.00502711	0.0668175	CD84	Tumor
Pretreatment.IOReceived IO	Treatment Naive	-0.0915576	0.0249523	9.12514	-3.66931	0.00504085	0.0668175	CSF3	Tumor
Pretreatment.IOReceived IO	Treatment Naive	-0.0834521	0.0224063	8.71354	-3.72449	0.0050145	0.0668175	G6PC2	Tumor
Pretreatment.IOReceived IO	Received IO	0.412932	0.112633	9.03065	3.66616	0.00515589	0.0668175	H4C3	Tumor
Pretreatment.IOReceived IO	Treatment Naive	-0.0921992	0.0249697	8.85518	-3.69244	0.00511966	0.0668175	IL10RA	Tumor
Pretreatment.IOReceived IO	Treatment Naive	-0.0625152	0.0167052	8.31464	-3.74226	0.00530684	0.0678568	FGF1	Tumor
Pretreatment.IOReceived IO	Treatment Naive	-0.07537	0.0214875	10.2273	-3.50762	0.00546576	0.0689693	NOD2	Tumor
Pretreatment.IOReceived IO	Treatment Naive	-0.0855554	0.023491	8.70238	-3.64205	0.00569628	0.0690898	CD4	Tumor
Pretreatment.IOReceived IO	Treatment Naive	-0.0861707	0.0240753	9.16814	-3.57921	0.00576349	0.0690898	CSF3R	Tumor
Pretreatment.IOReceived IO	Treatment Naive	-0.0826671	0.0230824	9.15575	-3.58139	0.0057562	0.0690898	HGF	Tumor
Pretreatment.IOReceived IO	Treatment Naive	-0.075836	0.0204604	8.25917	-3.70648	0.00565978	0.0690898	TLR7	Tumor
Pretreatment.IOReceived IO	Received IO	0.184885	0.052669	8.9622	3.51032	0.00665869	0.0713039	CALM1	Tumor
Pretreatment.IOReceived IO	Treatment Naive	-0.115336	0.0324751	9.04484	-3.55151	0.00615247	0.0713039	CD14	Tumor
Pretreatment.IOReceived IO	Treatment Naive	-0.110518	0.0319689	9.24135	-3.45704	0.00691477	0.0713039	CFD	Tumor
Pretreatment.IOReceived IO	Treatment Naive	-0.0724449	0.0205268	9.02348	-3.52929	0.00639493	0.0713039	CST7	Tumor
Pretreatment.IOReceived IO	Treatment Naive	-0.0688663	0.0198761	9.29278	-3.46479	0.00677294	0.0713039	ETV4	Tumor
Pretreatment.IOReceived IO	Treatment Naive	-0.0786205	0.0218867	8.35306	-3.59215	0.00657545	0.0713039	KITLG	Tumor
Pretreatment.IOReceived IO	Treatment Naive	-0.0968563	0.0272836	8.95953	-3.54998	0.00626072	0.0713039	PIGR	Tumor
Pretreatment.IOReceived IO	Treatment Naive	-0.12007	0.0342732	9.02989	-3.50331	0.00665442	0.0713039	PNOC	Tumor
Pretreatment.IOReceived IO	Treatment Naive	-0.0880479	0.0248962	8.97909	-3.5366	0.0063712	0.0713039	PTGES	Tumor
Pretreatment.IOReceived IO	Received IO	0.327242	0.0919915	8.9594	3.55731	0.00618963	0.0713039	PTGES3	Tumor
Pretreatment.IOReceived IO	Treatment Naive	-0.0686064	0.0185195	7.39928	-3.70455	0.00689291	0.0713039	SCGB3A1	Tumor
Pretreatment.IOReceived IO	Treatment Naive	-0.0780508	0.0220033	9.08113	-3.54723	0.00615488	0.0713039	TCL1A	Tumor
Pretreatment.IOReceived IO	Treatment Naive	-0.168787	0.0486082	9.10287	-3.4724	0.00690239	0.0713039	TNFRSF18	Tumor
Pretreatment.IOReceived IO	Treatment Naive	-0.17853	0.0519222	9.04603	-3.43841	0.00735326	0.0750189	CD3E	Tumor
Pretreatment.IOReceived IO	Treatment Naive	-0.076699	0.0224116	8.97156	-3.42228	0.00763591	0.0770825	IL12RB1	Tumor
Pretreatment.IOReceived IO	Received IO	0.21168	0.0621129	9.01611	3.40799	0.00775411	0.0774603	LAMP2	Tumor
Pretreatment.IOReceived IO	Treatment Naive	-0.0646849	0.0191651	9.2615	-3.37514	0.00786287	0.077737	MMP16	Tumor
Pretreatment.IOReceived IO	Treatment Naive	-0.0913195	0.0271273	9.1466	-3.36633	0.0081173	0.0786312	DUSP2	Tumor
Pretreatment.IOReceived IO	Treatment Naive	-0.192801	0.0569907	8.98256	-3.38303	0.00811054	0.0786312	DUSP5	Tumor
Pretreatment.IOReceived IO	Received IO	0.0936961	0.0276329	8.70032	3.39075	0.00839101	0.0788919	CASP3	Tumor
Pretreatment.IOReceived IO	Treatment Naive	-0.0863349	0.0239861	7.21146	-3.59938	0.00831775	0.0788919	IGF1	Tumor
Pretreatment.IOReceived IO	Treatment Naive	-0.0666197	0.0201651	9.63313	-3.30371	0.00837002	0.0788919	MERTK	Tumor
Pretreatment.IOReceived IO	Treatment Naive	-0.106992	0.0320687	8.92588	-3.33633	0.00881191	0.0812559	ELANE	Tumor
Pretreatment.IOReceived IO	Treatment Naive	-0.0765446	0.0228703	8.84401	-3.3469	0.00877876	0.0812559	NGFR	Tumor
Pretreatment.IOReceived IO	Treatment Naive	-0.171045	0.0513833	8.84636	-3.32881	0.00902913	0.0815991	CCL21	Tumor
Pretreatment.IOReceived IO	Treatment Naive	-0.0649631	0.0191285	8.18289	-3.39614	0.00910439	0.0815991	TLR5	Tumor
Pretreatment.IOReceived IO	Treatment Naive	-0.0699911	0.0209609	8.70166	-3.33913	0.00909163	0.0815991	TNFRSF1B	Tumor
Pretreatment.IOReceived IO	Treatment Naive	-0.109463	0.0333903	9.10631	-3.27831	0.009406	0.082965	CD27	Tumor
Pretreatment.IOReceived IO	Received IO	0.110537	0.0337036	9.01274	3.27966	0.00951631	0.082965	IFNAR1	Tumor
Pretreatment.IOReceived IO	Treatment Naive	-0.0699739	0.0214091	9.19373	-3.26842	0.00943639	0.082965	IRF4	Tumor
Pretreatment.IOReceived IO	Treatment Naive	-0.064784	0.0199106	9.10486	-3.25375	0.00978704	0.0838015	CCL3L3	Tumor
Pretreatment.IOReceived IO	Treatment Naive	-0.0696248	0.0203587	7.63075	-3.41991	0.00976183	0.0838015	IFNL3	Tumor
Pretreatment.IOReceived IO	Treatment Naive	-0.0903119	0.0282248	9.00084	-3.19973	0.0108347	0.089389	CSF2RB	Tumor
Pretreatment.IOReceived IO	Treatment Naive	-0.112644	0.0350607	8.9905	-3.21284	0.0106248	0.089389	FFAR2	Tumor
Pretreatment.IOReceived IO	Treatment Naive	-0.0766551	0.023407	8.23278	-3.27488	0.0108386	0.089389	LY6D	Tumor
Pretreatment.IOReceived IO	Treatment Naive	-0.0710582	0.0223475	9.07159	-3.1797	0.0110796	0.089389	MYH11	Tumor
Pretreatment.IOReceived IO	Treatment Naive	-0.0944063	0.0292634	8.8172	-3.22609	0.0106681	0.089389	PTGDR2	Tumor
Pretreatment.IOReceived IO	Treatment Naive	-0.073443	0.0231041	9.17576	-3.17878	0.0109388	0.089389	PTGDS	Tumor
Pretreatment.IOReceived IO	Treatment Naive	-0.0728517	0.0229923	9.19609	-3.16853	0.0110921	0.089389	TIGIT	Tumor
Pretreatment.IOReceived IO	Treatment Naive	-0.0764875	0.0244375	9.29844	-3.12993	0.0116554	0.0920066	CCL3	Tumor
Pretreatment.IOReceived IO	Treatment Naive	-0.0511229	0.0151773	7.09674	-3.36838	0.0117047	0.0920066	CHGA	Tumor
Pretreatment.IOReceived IO	Received IO	0.241823	0.0767379	9.05534	3.15128	0.0116254	0.0920066	MKI67	Tumor
Pretreatment.IOReceived IO	Received IO	0.37143	0.118718	8.99631	3.12869	0.0121534	0.0934009	CALM2	Tumor
Pretreatment.IOReceived IO	Treatment Naive	-0.322711	0.103198	9.00247	-3.12711	0.0121743	0.0934009	IL6R	Tumor
Pretreatment.IOReceived IO	Treatment Naive	-0.997952	0.318351	8.9781	-3.13476	0.0120649	0.0934009	MALAT1	Tumor
Pretreatment.IOReceived IO	Treatment Naive	-0.0503629	0.0159272	8.53981	-3.16206	0.0122918	0.093554	IAPP	Tumor
Pretreatment.IOReceived IO	Treatment Naive	-0.0915302	0.0292884	8.87716	-3.12513	0.0124221	0.0938013	KIT	Tumor
Pretreatment.IOReceived IO	Treatment Naive	-0.0745127	0.0239152	8.65928	-3.1157	0.0129956	0.0973652	CLEC7A	Tumor
Pretreatment.IOReceived IO	Treatment Naive	-0.0594075	0.0193378	9.01836	-3.07209	0.0132774	0.0987057	CEACAM6	Tumor
Pretreatment.IOReceived IO	Treatment Naive	-0.0820645	0.0270348	8.3649	-3.03552	0.0153541	0.104848	ADGRB3	Tumor
Pretreatment.IOReceived IO	Treatment Naive	-0.128557	0.0429192	9.01009	-2.99533	0.0150516	0.104848	C1QC	Tumor
Pretreatment.IOReceived IO	Treatment Naive	-0.0665245	0.0218941	8.84499	-3.03847	0.0143332	0.104848	C5AR2	Tumor
Pretreatment.IOReceived IO	Received IO	0.322095	0.108171	8.99579	2.97764	0.0155167	0.104848	CD63	Tumor
Pretreatment.IOReceived IO	Treatment Naive	-0.0939832	0.0313623	9.03528	-2.9967	0.0149722	0.104848	CNTFR	Tumor
Pretreatment.IOReceived IO	Treatment Naive	-0.0513192	0.0172895	9.12014	-2.96823	0.0155249	0.104848	COL16A1	Tumor
Pretreatment.IOReceived IO	Treatment Naive	-0.0503418	0.0161868	7.70394	-3.11006	0.0151362	0.104848	COL9A1	Tumor
Pretreatment.IOReceived IO	Treatment Naive	-0.118939	0.0398813	9.02175	-2.98232	0.0153512	0.104848	GZMK	Tumor
Pretreatment.IOReceived IO	Treatment Naive	-0.0677537	0.0223319	8.61805	-3.03394	0.0148724	0.104848	IGF2	Tumor
Pretreatment.IOReceived IO	Treatment Naive	-0.0865567	0.0291414	9.48951	-2.97023	0.0148332	0.104848	INS	Tumor
Pretreatment.IOReceived IO	Treatment Naive	-0.0451489	0.0145386	7.95272	-3.10544	0.0146521	0.104848	OSM	Tumor
Pretreatment.IOReceived IO	Treatment Naive	-0.104985	0.035244	9.13647	-2.97881	0.0152293	0.104848	SOX2	Tumor
Pretreatment.IOReceived IO	Treatment Naive	-0.0823329	0.027234	8.62914	-3.02317	0.0151061	0.104848	TNFSF4	Tumor
Pretreatment.IOReceived IO	Treatment Naive	-0.0715671	0.0238073	8.51191	-3.0061	0.0157611	0.104965	CCL26	Tumor
Pretreatment.IOReceived IO	Treatment Naive	-0.0654216	0.0221054	9.11603	-2.95953	0.0157549	0.104965	COL14A1	Tumor
Pretreatment.IOReceived IO	Treatment Naive	-0.0751073	0.0259021	9.57614	-2.89966	0.0165366	0.10937	MARCO	Tumor
Pretreatment.IOReceived IO	Treatment Naive	-0.0809498	0.0276352	8.97356	-2.92923	0.0168296	0.110545	WNT10B	Tumor
Pretreatment.IOReceived IO	Received IO	0.518425	0.177494	9.00063	2.9208	0.0170085	0.11096	SEC61G	Tumor
Pretreatment.IOReceived IO	Treatment Naive	-0.0500019	0.0162639	7.24863	-3.07442	0.0171953	0.111421	CUZD1	Tumor
Pretreatment.IOReceived IO	Treatment Naive	-0.0628456	0.0218988	9.60213	-2.86982	0.0173403	0.111607	CCL18	Tumor
Pretreatment.IOReceived IO	Treatment Naive	-0.587638	0.203243	9.0159	-2.89131	0.0178143	0.113893	COL9A2	Tumor
Pretreatment.IOReceived IO	Treatment Naive	-0.0644409	0.0215419	7.7485	-2.99143	0.0179383	0.113909	ADGRE2	Tumor
Pretreatment.IOReceived IO	Received IO	0.408679	0.141904	9.00272	2.87998	0.0181732	0.113909	TNFSF10	Tumor
Pretreatment.IOReceived IO	Treatment Naive	-0.332931	0.11564	9.02279	-2.87903	0.0181607	0.113909	TYK2	Tumor
Pretreatment.IOReceived IO	Treatment Naive	-0.0485087	0.0164885	8.0725	-2.94198	0.0184699	0.114275	BMP7	Tumor
Pretreatment.IOReceived IO	Treatment Naive	-0.037797	0.0127881	7.92174	-2.95564	0.0184676	0.114275	TNFSF8	Tumor
Pretreatment.IOReceived IO	Treatment Naive	-0.0587197	0.0198388	7.80579	-2.95984	0.0186544	0.114677	APOA1	Tumor
Pretreatment.IOReceived IO	Treatment Naive	-0.0569808	0.0202091	9.49403	-2.81956	0.0190714	0.116494	APOD	Tumor
Pretreatment.IOReceived IO	Treatment Naive	-0.0509721	0.0182754	9.80684	-2.78912	0.0194872	0.117181	ANGPT4	Tumor
Pretreatment.IOReceived IO	Treatment Naive	-0.0959675	0.0337009	8.93039	-2.84762	0.0193098	0.117181	CLEC12A	Tumor
Pretreatment.IOReceived IO	Treatment Naive	-0.061041	0.0216195	9.00852	-2.82343	0.019917	0.117181	CPB1	Tumor
Pretreatment.IOReceived IO	Treatment Naive	-0.100562	0.0354164	8.84683	-2.83943	0.0197492	0.117181	FGF13	Tumor
Pretreatment.IOReceived IO	Treatment Naive	-0.0815731	0.0289036	9.09706	-2.82225	0.0197696	0.117181	TNF	Tumor
Pretreatment.IOReceived IO	Treatment Naive	-0.0654358	0.0229949	8.71456	-2.84566	0.0198438	0.117181	TNFRSF4	Tumor
Pretreatment.IOReceived IO	Treatment Naive	-0.12223	0.0429619	8.55018	-2.84508	0.020241	0.117643	ADORA2A	Tumor
Pretreatment.IOReceived IO	Treatment Naive	-0.0774848	0.0274079	8.85099	-2.8271	0.0201381	0.117643	CD38	Tumor
Pretreatment.IOReceived IO	Received IO	0.094798	0.0340091	9.16392	2.78743	0.0207912	0.118123	KRAS	Tumor
Pretreatment.IOReceived IO	Treatment Naive	-0.087466	0.0308357	8.42677	-2.83651	0.0208163	0.118123	KRT6A	Tumor
Pretreatment.IOReceived IO	Treatment Naive	-0.0538526	0.0187819	8.1173	-2.86726	0.0206047	0.118123	RNF43	Tumor
Pretreatment.IOReceived IO	Treatment Naive	-0.0645923	0.0224762	8.07056	-2.87381	0.0205193	0.118123	TNFSF13B	Tumor
Pretreatment.IOReceived IO	Treatment Naive	-0.0817062	0.0294075	9.05124	-2.77841	0.0213443	0.119703	CLEC4E	Tumor
Pretreatment.IOReceived IO	Treatment Naive	-0.0719781	0.0259961	9.23534	-2.76881	0.0212885	0.119703	SELPLG	Tumor
Pretreatment.IOReceived IO	Treatment Naive	-0.131511	0.0475385	9.18952	-2.7664	0.0214701	0.119709	TSHZ2	Tumor
Pretreatment.IOReceived IO	Treatment Naive	-0.0425965	0.0153328	8.81556	-2.77813	0.0218827	0.120606	IL1RL1	Tumor
Pretreatment.IOReceived IO	Received IO	0.774444	0.279823	9.00623	2.76762	0.0218245	0.120606	S100A10	Tumor
Pretreatment.IOReceived IO	Treatment Naive	-0.106152	0.0383114	8.63373	-2.77075	0.0225791	0.122483	COL21A1	Tumor
Pretreatment.IOReceived IO	Treatment Naive	-0.0654983	0.0235806	8.58459	-2.77763	0.0224516	0.122483	CSF1R	Tumor
Pretreatment.IOReceived IO	Received IO	0.17821	0.0649819	9.06635	2.74246	0.0226064	0.122483	GPX1	Tumor
Pretreatment.IOReceived IO	Treatment Naive	-0.083372	0.0305474	9.08316	-2.72927	0.0230639	0.123566	CCL4L2	Tumor
Pretreatment.IOReceived IO	Treatment Naive	-0.072183	0.0258598	8.19892	-2.79132	0.0229562	0.123566	GDF9	Tumor
Pretreatment.IOReceived IO	Treatment Naive	-0.0868811	0.0318934	8.99709	-2.72411	0.0234561	0.124969	CCR10	Tumor
Pretreatment.IOReceived IO	Treatment Naive	-0.0606693	0.0222941	8.71076	-2.72132	0.0242491	0.126803	CLEC5A	Tumor
Pretreatment.IOReceived IO	Treatment Naive	-0.0532329	0.0195201	8.62074	-2.72709	0.02425	0.126803	CXCR5	Tumor
Pretreatment.IOReceived IO	Treatment Naive	-0.0618293	0.0232061	9.85851	-2.66436	0.0239942	0.126803	GCG	Tumor
Pretreatment.IOReceived IO	Treatment Naive	-0.0778448	0.0277467	7.56109	-2.80556	0.0243293	0.126803	PSCA	Tumor
Pretreatment.IOReceived IO	Treatment Naive	-0.0740525	0.0277552	9.13052	-2.66806	0.0253956	0.129509	ACKR1	Tumor
Pretreatment.IOReceived IO	Treatment Naive	-0.0505063	0.0187036	8.69535	-2.70035	0.025122	0.129509	GPR183	Tumor
Pretreatment.IOReceived IO	Treatment Naive	-0.0446612	0.0165424	8.58147	-2.6998	0.0254376	0.129509	IL1A	Tumor
Pretreatment.IOReceived IO	Treatment Naive	-0.0722229	0.0269933	8.94397	-2.67559	0.0255237	0.129509	PTPRC	Tumor
Pretreatment.IOReceived IO	Treatment Naive	-0.0660047	0.0247301	9.12318	-2.669	0.0253732	0.129509	VTN	Tumor
Pretreatment.IOReceived IO	Received IO	0.225137	0.0847214	9.02121	2.65738	0.0261068	0.129985	CALM3	Tumor
Pretreatment.IOReceived IO	Treatment Naive	-0.0943661	0.0353407	8.94268	-2.67018	0.0257534	0.129985	CD274	Tumor
Pretreatment.IOReceived IO	Treatment Naive	-0.0675904	0.0253717	8.81571	-2.66401	0.0263298	0.129985	ETV5	Tumor
Pretreatment.IOReceived IO	Treatment Naive	-0.0437745	0.0167537	9.63405	-2.61282	0.0266696	0.129985	GATA3	Tumor
Pretreatment.IOReceived IO	Treatment Naive	-0.076787	0.0279319	7.52666	-2.74908	0.0265957	0.129985	ICOSLG	Tumor
Pretreatment.IOReceived IO	Treatment Naive	-0.0540547	0.0203217	8.70231	-2.65994	0.0267954	0.129985	IL12B	Tumor
Pretreatment.IOReceived IO	Treatment Naive	-0.0689855	0.02594	9.05391	-2.65943	0.0259408	0.129985	LUM	Tumor
Pretreatment.IOReceived IO	Treatment Naive	-0.270496	0.102495	9.04717	-2.63912	0.0268374	0.129985	SELENOP	Tumor
Pretreatment.IOReceived IO	Treatment Naive	-0.0957411	0.0360121	8.7262	-2.65858	0.026792	0.129985	TLR4	Tumor
Pretreatment.IOReceived IO	Treatment Naive	-0.0418855	0.0158251	8.69157	-2.64678	0.0273991	0.132039	CLEC10A	Tumor
Pretreatment.IOReceived IO	Received IO	0.129866	0.0496115	9.0718	2.61767	0.0277402	0.133014	IL10RB	Tumor
Pretreatment.IOReceived IO	Treatment Naive	-0.0940859	0.0360639	8.99416	-2.60887	0.028338	0.135205	NANOG	Tumor
Pretreatment.IOReceived IO	Received IO	0.330652	0.127119	9.0244	2.60113	0.0286238	0.135892	ADGRG1	Tumor
Pretreatment.IOReceived IO	Treatment Naive	-0.0742203	0.0287622	9.26539	-2.58048	0.0290149	0.137071	RARRES1	Tumor
Pretreatment.IOReceived IO	Received IO	0.153141	0.0593253	8.93928	2.58138	0.0297862	0.138665	CASP8	Tumor
Pretreatment.IOReceived IO	Treatment Naive	-0.0784872	0.0305433	9.207	-2.5697	0.0296816	0.138665	IL17D	Tumor
Pretreatment.IOReceived IO	Treatment Naive	-0.0775755	0.0301277	9.08039	-2.57489	0.029742	0.138665	ITGAM	Tumor
Pretreatment.IOReceived IO	Treatment Naive	-0.0965472	0.0375454	8.97389	-2.57148	0.0301821	0.139829	IL18	Tumor
Pretreatment.IOReceived IO	Treatment Naive	-0.0895012	0.035094	9.05627	-2.55033	0.0310318	0.143074	ITGB2	Tumor
Pretreatment.IOReceived IO	Treatment Naive	-0.0615513	0.0243088	9.31655	-2.53206	0.0313192	0.143709	LCN2	Tumor
Pretreatment.IOReceived IO	Treatment Naive	-0.118378	0.0466656	9.06141	-2.53674	0.0317201	0.144855	RAMP1	Tumor
Pretreatment.IOReceived IO	Treatment Naive	-0.0490039	0.0193807	9.06798	-2.52848	0.0321366	0.146061	TWIST2	Tumor
Pretreatment.IOReceived IO	Treatment Naive	-0.0873313	0.0346206	8.77596	-2.52252	0.0332476	0.149164	BMP4	Tumor
Pretreatment.IOReceived IO	Treatment Naive	-0.0354476	0.0141503	9.06623	-2.50507	0.0334038	0.149164	CD33	Tumor
Pretreatment.IOReceived IO	Treatment Naive	-0.0442744	0.0172696	8.00341	-2.56372	0.0334413	0.149164	UPK3A	Tumor
Pretreatment.IOReceived IO	Treatment Naive	-0.0395478	0.0152632	7.63031	-2.59106	0.0333464	0.149164	WNT11	Tumor
Pretreatment.IOReceived IO	Treatment Naive	-0.0998325	0.04009	9.19867	-2.49021	0.0338813	0.150427	CTSG	Tumor
Pretreatment.IOReceived IO	Treatment Naive	-0.0866667	0.034838	9.11397	-2.4877	0.0342449	0.150731	IGHM	Tumor
Pretreatment.IOReceived IO	Treatment Naive	-0.0488756	0.0194619	8.63492	-2.51134	0.0342641	0.150731	SUCNR1	Tumor
Pretreatment.IOReceived IO	Treatment Naive	-0.174007	0.0698542	8.87016	-2.49101	0.0347246	0.152059	IL11	Tumor
Pretreatment.IOReceived IO	Treatment Naive	-0.0617362	0.0247529	8.67854	-2.49411	0.0351004	0.152905	CD28	Tumor
Pretreatment.IOReceived IO	Treatment Naive	-0.075094	0.0298888	8.29828	-2.51245	0.0352368	0.152905	IFNA1	Tumor
Pretreatment.IOReceived IO	Treatment Naive	-0.0418209	0.0167093	8.10245	-2.50285	0.0364252	0.155083	FGF18	Tumor
Pretreatment.IOReceived IO	Treatment Naive	-0.0586276	0.0240063	9.25042	-2.44218	0.0365473	0.155083	IL12A	Tumor
Pretreatment.IOReceived IO	Treatment Naive	-0.0681787	0.0276198	8.89835	-2.46847	0.0359443	0.155083	ITGAX	Tumor
Pretreatment.IOReceived IO	Received IO	0.335434	0.136466	8.99187	2.45801	0.0362993	0.155083	OSMR	Tumor
Pretreatment.IOReceived IO	Treatment Naive	-0.0751192	0.0305195	8.99917	-2.46135	0.0360811	0.155083	SPOCK2	Tumor
Pretreatment.IOReceived IO	Treatment Naive	-0.0725583	0.0297018	9.13296	-2.4429	0.0368195	0.15555	FFAR3	Tumor
Pretreatment.IOReceived IO	Received IO	0.269793	0.110423	9.0104	2.44326	0.0371361	0.1562	LGALS3BP	Tumor
Pretreatment.IOReceived IO	Treatment Naive	-0.067256	0.0276208	8.99654	-2.43498	0.0376835	0.15781	KRT4	Tumor
Pretreatment.IOReceived IO	Treatment Naive	-0.0965334	0.0399281	8.8488	-2.41768	0.0391979	0.163438	TIE1	Tumor
Pretreatment.IOReceived IO	Treatment Naive	-0.0946236	0.0394835	9.0132	-2.39653	0.0400871	0.165705	CD53	Tumor
Pretreatment.IOReceived IO	Treatment Naive	-0.101896	0.0426122	9.14349	-2.39125	0.0400644	0.165705	ICAM3	Tumor
Pretreatment.IOReceived IO	Received IO	0.242779	0.101778	9.02685	2.38538	0.0407874	0.167876	TOP2A	Tumor
Pretreatment.IOReceived IO	Treatment Naive	-0.109849	0.0462291	9.06855	-2.37618	0.041287	0.169206	CD8A	Tumor
Pretreatment.IOReceived IO	Treatment Naive	-0.131555	0.0556804	9.21418	-2.36268	0.0417967	0.170566	SOX4	Tumor
Pretreatment.IOReceived IO	Treatment Naive	-0.0619171	0.0261715	8.87085	-2.36582	0.042584	0.172312	DHRS2	Tumor
Pretreatment.IOReceived IO	Treatment Naive	-0.0900257	0.0381723	9.06535	-2.3584	0.0425208	0.172312	PDGFRB	Tumor
Pretreatment.IOReceived IO	Treatment Naive	-0.0597729	0.0253401	8.97126	-2.35883	0.0427688	0.172333	CD48	Tumor
Pretreatment.IOReceived IO	Treatment Naive	-0.0688027	0.0294135	9.23096	-2.33915	0.0434074	0.174175	S100P	Tumor
Pretreatment.IOReceived IO	Treatment Naive	-0.0741066	0.0318744	9.39396	-2.32496	0.0439797	0.175736	ACVRL1	Tumor
Pretreatment.IOReceived IO	Received IO	0.12876	0.055326	9.01236	2.3273	0.0449079	0.175904	BRCA1	Tumor
Pretreatment.IOReceived IO	Received IO	0.761698	0.327154	9.00739	2.32826	0.0448527	0.175904	CAV1	Tumor
Pretreatment.IOReceived IO	Treatment Naive	-0.0426929	0.0185825	9.80299	-2.29749	0.044939	0.175904	PDGFRA	Tumor
Pretreatment.IOReceived IO	Treatment Naive	-0.118853	0.0509032	8.88316	-2.33488	0.0447469	0.175904	PTGS2	Tumor
Pretreatment.IOReceived IO	Treatment Naive	-0.0655025	0.0280068	8.88379	-2.3388	0.04446	0.175904	TGFB2	Tumor
Pretreatment.IOReceived IO	Treatment Naive	-0.104734	0.0455427	9.21098	-2.29968	0.0463926	0.179397	GNLY	Tumor
Pretreatment.IOReceived IO	Treatment Naive	-0.20989	0.0908522	8.99765	-2.31023	0.046226	0.179397	HLA-DPB1	Tumor
Pretreatment.IOReceived IO	Treatment Naive	-0.0666958	0.0280838	7.70375	-2.37488	0.0460661	0.179397	MPO	Tumor
Pretreatment.IOReceived IO	Treatment Naive	-0.130853	0.0567423	8.97211	-2.3061	0.0466182	0.179545	SPRY2	Tumor
Pretreatment.IOReceived IO	Treatment Naive	-0.0502434	0.0217934	8.84408	-2.30544	0.0470683	0.179835	CD40LG	Tumor
Pretreatment.IOReceived IO	Treatment Naive	-0.0909481	0.0395907	9.05509	-2.29721	0.0470466	0.179835	IL1R1	Tumor
Pretreatment.IOReceived IO	Treatment Naive	-0.12767	0.0556706	9.00142	-2.29331	0.047512	0.180152	C1QB	Tumor
Pretreatment.IOReceived IO	Treatment Naive	-0.0526111	0.0224136	7.83469	-2.34728	0.047527	0.180152	KRT23	Tumor
Pretreatment.IOReceived IO	Treatment Naive	-0.0561522	0.0245193	8.85806	-2.29012	0.0482104	0.181309	COL17A1	Tumor
Pretreatment.IOReceived IO	Treatment Naive	-0.0515737	0.022593	9.05098	-2.28273	0.0481894	0.181309	TNFRSF13B	Tumor
Pretreatment.IOReceived IO	Treatment Naive	-0.064542	0.0280949	8.61536	-2.29728	0.0484458	0.181483	IL23A	Tumor
Pretreatment.IOReceived IO	Treatment Naive	-0.0705286	0.0310258	8.9228	-2.27323	0.0493459	0.184135	EOMES	Tumor
Pretreatment.IOReceived IO	Treatment Naive	-0.050838	0.0226753	9.34558	-2.24199	0.050623	0.188117	CCR7	Tumor
Pretreatment.IOReceived IO	Treatment Naive	-0.16137	0.0717228	9.06549	-2.24992	0.0508053	0.188117	KRT16	Tumor
Pretreatment.IOReceived IO	Treatment Naive	-0.0745372	0.0336016	9.6247	-2.21827	0.0518489	0.189197	BEST1	Tumor
Pretreatment.IOReceived IO	Treatment Naive	-0.152817	0.0682637	9.00873	-2.23863	0.0519315	0.189197	CLDN4	Tumor
Pretreatment.IOReceived IO	Treatment Naive	-0.0711653	0.0317765	9.09693	-2.23956	0.0515767	0.189197	CXCR6	Tumor
Pretreatment.IOReceived IO	Treatment Naive	-0.0855634	0.0383921	9.19031	-2.22867	0.0522179	0.189197	IGHG2	Tumor
Pretreatment.IOReceived IO	Treatment Naive	-0.0709349	0.031584	8.93264	-2.24591	0.0515595	0.189197	IL2	Tumor
Pretreatment.IOReceived IO	Received IO	0.103481	0.0462486	8.92964	2.2375	0.0522807	0.189197	SERPINH1	Tumor
Pretreatment.IOReceived IO	Treatment Naive	-0.0561223	0.024729	8.00863	-2.2695	0.0528977	0.19071	IL17A	Tumor
Pretreatment.IOReceived IO	Treatment Naive	-0.101621	0.045829	9.07469	-2.21738	0.053556	0.19236	RARB	Tumor
Pretreatment.IOReceived IO	Received IO	0.34535	0.156759	8.99664	2.20306	0.0550756	0.194614	BCL2L1	Tumor
Pretreatment.IOReceived IO	Treatment Naive	-0.058364	0.0264648	8.89665	-2.20534	0.055198	0.194614	FZD7	Tumor
Pretreatment.IOReceived IO	Treatment Naive	-0.0639984	0.0289037	8.7276	-2.21419	0.0549769	0.194614	PTK6	Tumor
Pretreatment.IOReceived IO	Treatment Naive	-0.161344	0.0732027	9.01678	-2.20408	0.0549199	0.194614	TNFRSF19	Tumor
Pretreatment.IOReceived IO	Treatment Naive	-0.0726351	0.0327914	8.7313	-2.21507	0.0548871	0.194614	UCP1	Tumor
Pretreatment.IOReceived IO	Treatment Naive	-0.0463648	0.0213093	9.61541	-2.1758	0.0556863	0.195616	IL1RN	Tumor
Pretreatment.IOReceived IO	Treatment Naive	-0.0457898	0.0203147	7.46833	-2.25403	0.0565225	0.195755	ADGRF1	Tumor
Pretreatment.IOReceived IO	Treatment Naive	-0.0460882	0.0211463	9.25282	-2.17949	0.0564197	0.195755	EFNB3	Tumor
Pretreatment.IOReceived IO	Received IO	0.155197	0.0709363	9.12885	2.18784	0.0560355	0.195755	HDAC3	Tumor
Pretreatment.IOReceived IO	Treatment Naive	-0.053925	0.0246334	8.93586	-2.18911	0.0565423	0.195755	PPBP	Tumor
Pretreatment.IOReceived IO	Treatment Naive	-0.104214	0.0478643	9.16096	-2.17729	0.0569112	0.19577	IGHA1	Tumor
Pretreatment.IOReceived IO	Treatment Naive	-0.0304461	0.0140242	9.33762	-2.17098	0.056955	0.19577	RSPO3	Tumor
Pretreatment.IOReceived IO	Treatment Naive	-0.0582548	0.0263345	8.14218	-2.21211	0.057317	0.196311	NPPB	Tumor
Pretreatment.IOReceived IO	Treatment Naive	-0.0935562	0.0431574	9.12955	-2.16779	0.0579039	0.196914	CXCL16	Tumor
Pretreatment.IOReceived IO	Treatment Naive	-0.0462677	0.0209901	8.21646	-2.20426	0.057736	0.196914	KRT5	Tumor
Pretreatment.IOReceived IO	Treatment Naive	-0.0541673	0.0251176	9.00785	-2.15655	0.0593743	0.199022	BMP6	Tumor
Pretreatment.IOReceived IO	Treatment Naive	-0.063923	0.0294906	8.61232	-2.16758	0.0596761	0.199022	CLEC4D	Tumor
Pretreatment.IOReceived IO	Treatment Naive	-0.0799773	0.0372006	9.07296	-2.14989	0.0598076	0.199022	COL6A3	Tumor
Pretreatment.IOReceived IO	Treatment Naive	-0.0709656	0.0328318	8.99053	-2.16149	0.0589553	0.199022	ITK	Tumor
Pretreatment.IOReceived IO	Treatment Naive	-0.0427634	0.0197524	8.78199	-2.16497	0.0593265	0.199022	MMP10	Tumor
Pretreatment.IOReceived IO	Treatment Naive	-0.0406625	0.0187067	8.37356	-2.17368	0.0599764	0.199022	TBX21	Tumor
Pretreatment.IOReceived IO	Treatment Naive	-0.0755992	0.0349414	8.84947	-2.1636	0.0592261	0.199022	TWIST1	Tumor
Pretreatment.IOReceived IO	Received IO	0.200634	0.0938469	9.07093	2.13788	0.0609972	0.201712	FZD6	Tumor
Pretreatment.IOReceived IO	Received IO	0.0823734	0.0388399	9.08303	2.12084	0.0626751	0.203059	BMPR2	Tumor
Pretreatment.IOReceived IO	Received IO	0.198912	0.0936152	9.04123	2.12478	0.0624124	0.203059	JAK1	Tumor
Pretreatment.IOReceived IO	Treatment Naive	-0.0330398	0.015586	9.18046	-2.11984	0.06246	0.203059	LEP	Tumor
Pretreatment.IOReceived IO	Received IO	0.510145	0.239642	9.00306	2.12878	0.062134	0.203059	LGALS1	Tumor
Pretreatment.IOReceived IO	Received IO	0.37276	0.175548	9.0101	2.1234	0.0626563	0.203059	TGFB1	Tumor
Pretreatment.IOReceived IO	Treatment Naive	-0.0686758	0.0322399	8.94734	-2.13015	0.0621832	0.203059	TSLP	Tumor
Pretreatment.IOReceived IO	Treatment Naive	-0.0540598	0.0255975	9.28266	-2.11192	0.0629479	0.203256	FOXF1	Tumor
Pretreatment.IOReceived IO	Treatment Naive	-0.0564568	0.0267064	9.06168	-2.11398	0.0634505	0.204191	ICOS	Tumor
Pretreatment.IOReceived IO	Received IO	0.141705	0.0672684	9.06124	2.10657	0.0642222	0.205297	IFNGR2	Tumor
Pretreatment.IOReceived IO	Treatment Naive	-0.0542995	0.0259174	9.48386	-2.0951	0.0640814	0.205297	OASL	Tumor
Pretreatment.IOReceived IO	Treatment Naive	-0.0349187	0.0164816	8.54091	-2.11866	0.0648026	0.206464	HCK	Tumor
Pretreatment.IOReceived IO	Treatment Naive	-0.0507167	0.023932	8.34253	-2.1192	0.0655059	0.207327	FGF9	Tumor
Pretreatment.IOReceived IO	Treatment Naive	-0.042443	0.020006	8.30395	-2.12152	0.0654181	0.207327	LEFTY2	Tumor
Pretreatment.IOReceived IO	Treatment Naive	-0.135601	0.0649847	8.99756	-2.08665	0.0665517	0.209944	S100A9	Tumor
Pretreatment.IOReceived IO	Treatment Naive	-0.134892	0.0648478	8.99385	-2.08012	0.0672726	0.211523	MMP7	Tumor
Pretreatment.IOReceived IO	Treatment Naive	-0.492843	0.237449	9.00099	-2.07557	0.0677462	0.211798	FOS	Tumor
Pretreatment.IOReceived IO	Treatment Naive	-0.123095	0.0592313	8.90124	-2.07821	0.0678018	0.211798	MGP	Tumor
Pretreatment.IOReceived IO	Treatment Naive	-0.057116	0.0276263	8.94245	-2.06745	0.0688458	0.214361	CTSW	Tumor
Pretreatment.IOReceived IO	Received IO	0.618124	0.300414	9.00564	2.05757	0.0697343	0.215827	HSP90AB1	Tumor
Pretreatment.IOReceived IO	Treatment Naive	-0.0621638	0.0294071	7.49643	-2.1139	0.0697669	0.215827	WNT7A	Tumor
Pretreatment.IOReceived IO	Received IO	0.113553	0.0554665	9.0828	2.04723	0.0706469	0.217847	SRC	Tumor
Pretreatment.IOReceived IO	Received IO	0.333071	0.163583	9.00937	2.03609	0.0721876	0.221884	SOD1	Tumor
Pretreatment.IOReceived IO	Received IO	0.376042	0.185451	9.00378	2.02771	0.0731914	0.224251	CD164	Tumor
Pretreatment.IOReceived IO	Treatment Naive	-0.0448071	0.0220003	8.57534	-2.03666	0.0737029	0.225099	BTK	Tumor
Pretreatment.IOReceived IO	Treatment Naive	-0.0890847	0.0444265	9.09841	-2.00521	0.0755699	0.22934	ITM2A	Tumor
Pretreatment.IOReceived IO	Treatment Naive	-0.0483774	0.0241501	9.17246	-2.00319	0.0755647	0.22934	NRXN3	Tumor
Pretreatment.IOReceived IO	Treatment Naive	-0.0398104	0.0195337	7.90914	-2.03803	0.0763101	0.230856	IL20RA	Tumor
Pretreatment.IOReceived IO	Treatment Naive	-0.049758	0.0249972	9.26358	-1.99055	0.0768242	0.23168	KRT6B	Tumor
Pretreatment.IOReceived IO	Treatment Naive	-0.0548447	0.0269679	7.58437	-2.0337	0.0783527	0.235549	EFNA4	Tumor
Pretreatment.IOReceived IO	Received IO	0.846873	0.428515	9.00325	1.9763	0.0795203	0.238149	ANXA4	Tumor
Pretreatment.IOReceived IO	Treatment Naive	-0.0431251	0.0217877	8.72165	-1.97933	0.0801627	0.238149	CCL11	Tumor
Pretreatment.IOReceived IO	Treatment Naive	-0.0490382	0.0251382	9.85789	-1.95075	0.0800671	0.238149	KLK3	Tumor
Pretreatment.IOReceived IO	Treatment Naive	-0.0405553	0.0203768	8.35658	-1.99027	0.0802109	0.238149	TFEB	Tumor
Pretreatment.IOReceived IO	Treatment Naive	-0.0622796	0.0317617	9.3101	-1.96084	0.0804658	0.238169	SYK	Tumor
Pretreatment.IOReceived IO	Received IO	0.0724734	0.0368586	8.93753	1.96625	0.0810518	0.239165	CENPF	Tumor
Pretreatment.IOReceived IO	Treatment Naive	-0.0844623	0.0432022	8.87708	-1.95504	0.0827423	0.242468	GPER1	Tumor
Pretreatment.IOReceived IO	Received IO	0.0827672	0.0422954	8.81143	1.95688	0.0827419	0.242468	SMAD4	Tumor
Pretreatment.IOReceived IO	Treatment Naive	-0.0702711	0.0359369	8.81354	-1.9554	0.0829296	0.242468	TGFB3	Tumor
Pretreatment.IOReceived IO	Treatment Naive	-0.0861987	0.044436	9.042	-1.93984	0.0841813	0.243162	IFIT1	Tumor
Pretreatment.IOReceived IO	Treatment Naive	-0.0588731	0.0303689	9.14876	-1.9386	0.0839736	0.243162	LEFTY1	Tumor
Pretreatment.IOReceived IO	Received IO	0.113854	0.0587332	9.20564	1.9385	0.0837902	0.243162	TP53	Tumor
Pretreatment.IOReceived IO	Received IO	0.241589	0.124186	9.00859	1.94538	0.0835536	0.243162	TUBB	Tumor
Pretreatment.IOReceived IO	Treatment Naive	-0.0562988	0.0291554	9.12348	-1.93099	0.0850988	0.245074	GDF6	Tumor
Pretreatment.IOReceived IO	Received IO	0.174302	0.0904611	9.05631	1.92682	0.0859089	0.246667	TUBB4B	Tumor
Pretreatment.IOReceived IO	Treatment Naive	-0.46376	0.241583	9.00783	-1.91968	0.0870733	0.248522	BCL2	Tumor
Pretreatment.IOReceived IO	Treatment Naive	-0.0763335	0.0395278	8.65077	-1.93113	0.0868239	0.248522	HCAR2	Tumor
Pretreatment.IOReceived IO	Treatment Naive	-0.0541939	0.0284216	8.99769	-1.90678	0.0889264	0.252538	CD37	Tumor
Pretreatment.IOReceived IO	Treatment Naive	-0.0453719	0.0238319	9.09277	-1.90383	0.089007	0.252538	CMKLR1	Tumor
Pretreatment.IOReceived IO	Treatment Naive	-0.047285	0.0247518	8.62788	-1.91037	0.089814	0.25276	CCL23	Tumor
Pretreatment.IOReceived IO	Treatment Naive	-0.0686968	0.0361525	8.99571	-1.90019	0.0898761	0.25276	CD163	Tumor
Pretreatment.IOReceived IO	Treatment Naive	-0.0716461	0.0376819	9.04547	-1.90134	0.0895316	0.25276	OXER1	Tumor
Pretreatment.IOReceived IO	Treatment Naive	-0.222751	0.117474	8.99865	-1.89617	0.0904446	0.253615	HLA-E	Tumor
Pretreatment.IOReceived IO	Received IO	0.497564	0.26316	9.00582	1.89073	0.0912083	0.255011	ITGB8	Tumor
Pretreatment.IOReceived IO	Received IO	0.729014	0.386933	8.99245	1.88408	0.0922307	0.25712	SOD2	Tumor
Pretreatment.IOReceived IO	Received IO	0.349469	0.187238	9.01054	1.86644	0.0947967	0.263507	RAC1	Tumor
Pretreatment.IOReceived IO	Treatment Naive	-0.0497886	0.0268641	9.33994	-1.85335	0.0956316	0.264279	BMP3	Tumor
Pretreatment.IOReceived IO	Treatment Naive	-0.0814152	0.0440274	9.36825	-1.84919	0.0961767	0.264279	INHBB	Tumor
Pretreatment.IOReceived IO	Treatment Naive	-0.0368569	0.0200658	10.0467	-1.83681	0.0959612	0.264279	SERPINB5	Tumor
Pretreatment.IOReceived IO	Received IO	0.133873	0.0720559	9.10416	1.8579	0.0957568	0.264279	VEGFD	Tumor
Pretreatment.IOReceived IO	Received IO	0.125056	0.0675064	9.13058	1.85251	0.0964906	0.264384	BIRC5	Tumor
Pretreatment.IOReceived IO	Treatment Naive	-0.042188	0.0229248	9.35528	-1.84028	0.0976107	0.266691	KRT10	Tumor
Pretreatment.IOReceived IO	Treatment Naive	-0.11959	0.0651011	9.13281	-1.83699	0.0989043	0.269458	TPM2	Tumor
Pretreatment.IOReceived IO	Treatment Naive	-0.0369737	0.0201178	9.01708	-1.83786	0.0991858	0.269459	IFNG	Tumor
Pretreatment.IOReceived IO	Received IO	0.103608	0.0565662	9.11827	1.83163	0.0998059	0.269616	FAS	Tumor
Pretreatment.IOReceived IO	Treatment Naive	-0.0809767	0.0441948	9.12952	-1.83227	0.0996641	0.269616	FLT3LG	Tumor
Pretreatment.IOReceived IO	Treatment Naive	-0.0582942	0.0319984	9.41796	-1.82179	0.100339	0.270296	ABL1	Tumor
Pretreatment.IOReceived IO	Treatment Naive	-0.0541325	0.0296976	9.25514	-1.82279	0.100737	0.270606	IL10	Tumor
Pretreatment.IOReceived IO	Treatment Naive	-0.0429003	0.0232549	8.11228	-1.84478	0.101778	0.27188	ADIPOQ	Tumor
Pretreatment.IOReceived IO	Received IO	0.584833	0.320986	9.00446	1.82199	0.101765	0.27188	SQSTM1	Tumor
Pretreatment.IOReceived IO	Treatment Naive	-0.202702	0.112168	8.99377	-1.80712	0.104233	0.277664	IL1RAP	Tumor
Pretreatment.IOReceived IO	Treatment Naive	-0.0566445	0.0314023	9.06214	-1.80383	0.104525	0.277671	KLRB1	Tumor
Pretreatment.IOReceived IO	Treatment Naive	-0.0515599	0.028496	8.51708	-1.80937	0.105725	0.280082	GDNF	Tumor
Pretreatment.IOReceived IO	Received IO	0.269911	0.150438	8.99246	1.79417	0.106394	0.281081	STAT1	Tumor
Pretreatment.IOReceived IO	Treatment Naive	-0.0472169	0.0265367	9.47961	-1.77931	0.107202	0.282436	NRIP3	Tumor
Pretreatment.IOReceived IO	Treatment Naive	-0.572388	0.321638	8.99596	-1.7796	0.10886	0.286017	DUSP1	Tumor
Pretreatment.IOReceived IO	Treatment Naive	-0.0764101	0.0431096	8.96633	-1.77246	0.110204	0.288538	CCL4	Tumor
Pretreatment.IOReceived IO	Treatment Naive	-0.0986637	0.0558607	9.20378	-1.76625	0.110421	0.288538	RXRA	Tumor
Pretreatment.IOReceived IO	Received IO	0.122195	0.0691494	8.98741	1.76712	0.111056	0.288626	EFNB1	Tumor
Pretreatment.IOReceived IO	Treatment Naive	-0.178628	0.101058	8.99657	-1.76758	0.110942	0.288626	VWF	Tumor
Pretreatment.IOReceived IO	Treatment Naive	-0.0603561	0.0343677	9.25216	-1.75619	0.112023	0.290352	SLC2A4	Tumor
Pretreatment.IOReceived IO	Treatment Naive	-0.179241	0.101934	8.98839	-1.75841	0.112588	0.290511	CIITA	Tumor
Pretreatment.IOReceived IO	Treatment Naive	-0.044712	0.025563	9.42526	-1.74909	0.112691	0.290511	MMP19	Tumor
Pretreatment.IOReceived IO	Treatment Naive	-0.0480295	0.0276983	8.99383	-1.73402	0.116967	0.299924	KRT6C	Tumor
Pretreatment.IOReceived IO	Treatment Naive	-0.0524846	0.0302428	8.96968	-1.73544	0.116798	0.299924	RUNX3	Tumor
Pretreatment.IOReceived IO	Treatment Naive	-0.0429796	0.0246382	8.35933	-1.74443	0.11762	0.300793	TLR8	Tumor
Pretreatment.IOReceived IO	Treatment Naive	-0.0680807	0.039538	8.98624	-1.72191	0.11924	0.301719	HDAC5	Tumor
Pretreatment.IOReceived IO	Received IO	0.175811	0.102076	9.02702	1.72236	0.119003	0.301719	HMGB2	Tumor
Pretreatment.IOReceived IO	Received IO	0.0609365	0.0353597	8.95166	1.72333	0.119104	0.301719	MTOR	Tumor
Pretreatment.IOReceived IO	Treatment Naive	-0.0256236	0.0147137	8.20071	-1.74148	0.118852	0.301719	PROK2	Tumor
Pretreatment.IOReceived IO	Treatment Naive	-0.100156	0.0582858	8.98262	-1.71836	0.119918	0.302635	PTGES2	Tumor
Pretreatment.IOReceived IO	Treatment Naive	-0.0578933	0.0337968	9.02079	-1.71298	0.12079	0.302856	CHEK2	Tumor
Pretreatment.IOReceived IO	Treatment Naive	-0.0399942	0.0232122	8.42813	-1.72299	0.121269	0.302856	ESR1	Tumor
Pretreatment.IOReceived IO	Treatment Naive	-0.0477674	0.0277682	8.57932	-1.72022	0.121155	0.302856	FASLG	Tumor
Pretreatment.IOReceived IO	Treatment Naive	-0.0497488	0.0290169	9.01384	-1.71448	0.120533	0.302856	HCAR3	Tumor
Pretreatment.IOReceived IO	Treatment Naive	-0.0518653	0.0305254	8.83352	-1.69909	0.124159	0.309268	AGR2	Tumor
Pretreatment.IOReceived IO	Received IO	0.314561	0.185798	9.00271	1.69303	0.124689	0.309784	KRT8	Tumor
Pretreatment.IOReceived IO	Treatment Naive	-0.0477346	0.0283246	9.15591	-1.68527	0.125644	0.31135	FCGBP	Tumor
Pretreatment.IOReceived IO	Treatment Naive	-0.0408884	0.0243125	8.73392	-1.68179	0.127933	0.316206	OXGR1	Tumor
Pretreatment.IOReceived IO	Received IO	0.146993	0.0881407	9.06629	1.66771	0.129472	0.319187	ICAM1	Tumor
Pretreatment.IOReceived IO	Received IO	0.0905346	0.054572	9.09289	1.65899	0.131146	0.320022	ADGRE5	Tumor
Pretreatment.IOReceived IO	Received IO	0.128092	0.0771672	9.10364	1.65993	0.130915	0.320022	BECN1	Tumor
Pretreatment.IOReceived IO	Treatment Naive	-0.0635772	0.0382332	8.99372	-1.66288	0.130722	0.320022	PF4	Tumor
Pretreatment.IOReceived IO	Treatment Naive	-0.0458932	0.0274748	8.62285	-1.67037	0.130659	0.320022	STAT5A	Tumor
Pretreatment.IOReceived IO	Treatment Naive	-0.108126	0.0656753	9.03014	-1.64637	0.133981	0.32611	C1QA	Tumor
Pretreatment.IOReceived IO	Treatment Naive	-0.0430699	0.0261268	8.55784	-1.64849	0.135396	0.327195	CX3CR1	Tumor
Pretreatment.IOReceived IO	Treatment Naive	-0.0588223	0.03588	9.14967	-1.63942	0.134996	0.327195	IL2RG	Tumor
Pretreatment.IOReceived IO	Treatment Naive	-0.0681328	0.0415618	9.03202	-1.63931	0.13545	0.327195	NKG7	Tumor
Pretreatment.IOReceived IO	Treatment Naive	-0.070387	0.0430669	9.05932	-1.63437	0.136392	0.328643	CHI3L1	Tumor
Pretreatment.IOReceived IO	Received IO	0.0817936	0.0501615	9.10522	1.63061	0.137021	0.329331	ADGRG2	Tumor
Pretreatment.IOReceived IO	Treatment Naive	-0.0333646	0.0206993	9.74574	-1.61187	0.138862	0.331694	ADGRF3	Tumor
Pretreatment.IOReceived IO	Treatment Naive	-0.047963	0.0294826	8.96342	-1.62682	0.138356	0.331694	CLEC4A	Tumor
Pretreatment.IOReceived IO	Received IO	0.115277	0.0709863	8.94609	1.62393	0.139042	0.331694	HSP90AA1	Tumor
Pretreatment.IOReceived IO	Treatment Naive	-0.0350459	0.021754	9.2313	-1.61101	0.14079	0.335032	IL2RB	Tumor
Pretreatment.IOReceived IO	Treatment Naive	-0.201821	0.125336	8.99447	-1.61024	0.141827	0.336663	HLA-DRA	Tumor
Pretreatment.IOReceived IO	Treatment Naive	-0.094287	0.0590623	9.08879	-1.5964	0.144535	0.339728	ATM	Tumor
Pretreatment.IOReceived IO	Treatment Naive	-0.112966	0.0706543	8.94703	-1.59885	0.144518	0.339728	IDO1	Tumor
Pretreatment.IOReceived IO	Received IO	1.09089	0.680826	9.00017	1.6023	0.143552	0.339728	VIM	Tumor
Pretreatment.IOReceived IO	Treatment Naive	-0.0653627	0.0408492	8.91667	-1.6001	0.144356	0.339728	WNT5B	Tumor
Pretreatment.IOReceived IO	Treatment Naive	-0.0564479	0.035557	9.09881	-1.58753	0.146488	0.341806	IL34	Tumor
Pretreatment.IOReceived IO	Treatment Naive	-0.039273	0.0244933	8.3258	-1.60342	0.146032	0.341806	MMP12	Tumor
Pretreatment.IOReceived IO	Treatment Naive	-0.0316686	0.0198695	8.75077	-1.59383	0.146399	0.341806	MMP9	Tumor
Pretreatment.IOReceived IO	Treatment Naive	-0.0342658	0.02172	8.81	-1.57761	0.149836	0.348769	IL36G	Tumor
Pretreatment.IOReceived IO	Received IO	0.0386225	0.0244681	8.53497	1.57848	0.150744	0.349995	ACKR4	Tumor
Pretreatment.IOReceived IO	Treatment Naive	-0.165494	0.105497	9.01834	-1.56871	0.151093	0.349995	BTG1	Tumor
Pretreatment.IOReceived IO	Received IO	0.629793	0.401966	9.00497	1.56678	0.151589	0.350299	MET	Tumor
Pretreatment.IOReceived IO	Treatment Naive	-0.137189	0.088077	9.07385	-1.5576	0.153482	0.353199	C11orf96	Tumor
Pretreatment.IOReceived IO	Received IO	0.0719276	0.0462716	9.18799	1.55446	0.153807	0.353199	IFNGR1	Tumor
Pretreatment.IOReceived IO	Treatment Naive	-0.0467578	0.0300558	9.06835	-1.5557	0.153949	0.353199	IL18R1	Tumor
Pretreatment.IOReceived IO	Treatment Naive	-0.0324255	0.0208634	8.86068	-1.55418	0.155091	0.354005	P2RY12	Tumor
Pretreatment.IOReceived IO	Treatment Naive	-0.0357096	0.0231383	9.38379	-1.54331	0.155777	0.354005	PRF1	Tumor
Pretreatment.IOReceived IO	Treatment Naive	-0.0458512	0.0296489	9.44442	-1.54648	0.154811	0.354005	S100B	Tumor
Pretreatment.IOReceived IO	Treatment Naive	-0.0481558	0.0309002	8.50458	-1.55843	0.155515	0.354005	TNFSF15	Tumor
Pretreatment.IOReceived IO	Treatment Naive	-0.108757	0.0704473	8.98735	-1.5438	0.157079	0.355243	AQP3	Tumor
Pretreatment.IOReceived IO	Treatment Naive	-0.0474947	0.0308475	9.23574	-1.53966	0.15717	0.355243	CD5L	Tumor
Pretreatment.IOReceived IO	Treatment Naive	-0.0312602	0.0203462	9.2792	-1.53641	0.157803	0.355243	KRT24	Tumor
Pretreatment.IOReceived IO	Received IO	0.366853	0.237896	9.00021	1.54207	0.157447	0.355243	LTBR	Tumor
Pretreatment.IOReceived IO	Treatment Naive	-0.0478022	0.0310641	8.6587	-1.53882	0.159551	0.358336	IL33	Tumor
Pretreatment.IOReceived IO	Treatment Naive	-0.0576012	0.0377694	9.05232	-1.52508	0.161386	0.36161	ICAM2	Tumor
Pretreatment.IOReceived IO	Treatment Naive	-0.101969	0.0669338	8.86737	-1.52343	0.162486	0.362068	ATF3	Tumor
Pretreatment.IOReceived IO	Received IO	0.0605986	0.0399058	9.12838	1.51854	0.162723	0.362068	ATG5	Tumor
Pretreatment.IOReceived IO	Treatment Naive	-0.0216883	0.0142917	9.29576	-1.51755	0.162374	0.362068	P2RX5	Tumor
Pretreatment.IOReceived IO	Treatment Naive	-0.102017	0.0673353	8.9713	-1.51506	0.164167	0.364435	CDH5	Tumor
Pretreatment.IOReceived IO	Treatment Naive	-0.0561448	0.0372618	8.92691	-1.50676	0.166411	0.36637	AREG	Tumor
Pretreatment.IOReceived IO	Received IO	0.0673458	0.0447857	9.09182	1.50373	0.166567	0.36637	FASN	Tumor
Pretreatment.IOReceived IO	Treatment Naive	-0.0673586	0.0446573	8.94863	-1.50835	0.165932	0.36637	JAK2	Tumor
Pretreatment.IOReceived IO	Received IO	0.133956	0.0888923	9.01502	1.50695	0.166036	0.36637	MMP14	Tumor
Pretreatment.IOReceived IO	Treatment Naive	-0.0811168	0.0539699	9.01699	-1.503	0.167027	0.366541	NLRC5	Tumor
Pretreatment.IOReceived IO	Treatment Naive	-0.114707	0.0765259	9.17214	-1.49894	0.167496	0.366731	CD36	Tumor
Pretreatment.IOReceived IO	Treatment Naive	-0.460077	0.307265	9.00273	-1.49733	0.168521	0.368136	RGS5	Tumor
Pretreatment.IOReceived IO	Received IO	0.233345	0.156368	9.02014	1.49228	0.169749	0.369975	COL18A1	Tumor
Pretreatment.IOReceived IO	Treatment Naive	-0.0318859	0.0215295	9.31452	-1.48104	0.171612	0.372344	B3GNT7	Tumor
Pretreatment.IOReceived IO	Treatment Naive	-0.790312	0.531629	9.00235	-1.48658	0.171284	0.372344	CRYAB	Tumor
Pretreatment.IOReceived IO	Received IO	0.187742	0.127235	9.021	1.47555	0.174092	0.376872	HIF1A	Tumor
Pretreatment.IOReceived IO	Treatment Naive	-0.0649784	0.0440832	8.97736	-1.474	0.174663	0.377256	CLEC2D	Tumor
Pretreatment.IOReceived IO	Treatment Naive	-0.0658557	0.0454475	9.03472	-1.44905	0.181128	0.380091	ADM2	Tumor
Pretreatment.IOReceived IO	Treatment Naive	-0.0623898	0.0431453	9.39229	-1.44604	0.180696	0.380091	CD19	Tumor
Pretreatment.IOReceived IO	Received IO	1.53448	1.05443	8.99991	1.45527	0.179569	0.380091	CD24	Tumor
Pretreatment.IOReceived IO	Received IO	0.132298	0.0911321	9.07664	1.45172	0.180251	0.380091	CD47	Tumor
Pretreatment.IOReceived IO	Treatment Naive	-0.0571307	0.039173	8.87141	-1.45842	0.1792	0.380091	COL3A1	Tumor
Pretreatment.IOReceived IO	Treatment Naive	-0.040902	0.0280834	9.01376	-1.45645	0.179202	0.380091	CTLA4	Tumor
Pretreatment.IOReceived IO	Treatment Naive	-0.042786	0.0294363	8.92191	-1.45351	0.180334	0.380091	CXCL17	Tumor
Pretreatment.IOReceived IO	Treatment Naive	-0.120647	0.0822876	8.98485	-1.46616	0.176708	0.380091	CYSTM1	Tumor
Pretreatment.IOReceived IO	Treatment Naive	-0.0523332	0.0359409	8.98165	-1.45609	0.179415	0.380091	GZMH	Tumor
Pretreatment.IOReceived IO	Treatment Naive	-0.0673737	0.0464371	9.00757	-1.45086	0.180735	0.380091	KLRK1	Tumor
Pretreatment.IOReceived IO	Treatment Naive	-0.028738	0.0195146	8.46513	-1.47264	0.177027	0.380091	NLRP3	Tumor
Pretreatment.IOReceived IO	Treatment Naive	-0.0423554	0.029024	9.06009	-1.45932	0.17826	0.380091	SELL	Tumor
Pretreatment.IOReceived IO	Treatment Naive	-0.0933545	0.0641239	9.06514	-1.45584	0.179177	0.380091	SRGN	Tumor
Pretreatment.IOReceived IO	Treatment Naive	-0.0638765	0.0442871	9.21291	-1.44233	0.18233	0.381777	VSIR	Tumor
Pretreatment.IOReceived IO	Received IO	0.201788	0.14052	9.02855	1.43601	0.184728	0.385958	ITGB5	Tumor
Pretreatment.IOReceived IO	Treatment Naive	-0.264536	0.184528	9.00542	-1.43358	0.185485	0.386696	ADIRF	Tumor
Pretreatment.IOReceived IO	Treatment Naive	-0.16923	0.118443	9.0395	-1.42879	0.186694	0.387544	IL12RB2	Tumor
Pretreatment.IOReceived IO	Received IO	0.246117	0.172159	8.97646	1.42959	0.1867	0.387544	PTHLH	Tumor
Pretreatment.IOReceived IO	Received IO	0.171631	0.121085	9.01791	1.41744	0.189965	0.392622	IL32	Tumor
Pretreatment.IOReceived IO	Treatment Naive	-0.0427663	0.0301801	9.07886	-1.41704	0.189861	0.392622	ITGAL	Tumor
Pretreatment.IOReceived IO	Treatment Naive	-0.0515608	0.0365923	9.27985	-1.40906	0.191433	0.394805	CD55	Tumor
Pretreatment.IOReceived IO	Treatment Naive	-0.0536928	0.0381959	9.00718	-1.40572	0.193351	0.397904	IL17RE	Tumor
Pretreatment.IOReceived IO	Treatment Naive	-0.0535575	0.038388	9.20343	-1.39516	0.195716	0.401369	CSHL1	Tumor
Pretreatment.IOReceived IO	Treatment Naive	-0.0801761	0.0574594	9.14292	-1.39535	0.195871	0.401369	IL27RA	Tumor
Pretreatment.IOReceived IO	Treatment Naive	-0.413488	0.297454	8.9795	-1.39009	0.197993	0.404852	NEAT1	Tumor
Pretreatment.IOReceived IO	Treatment Naive	-0.046077	0.0333684	9.30828	-1.38086	0.199572	0.404924	CD83	Tumor
Pretreatment.IOReceived IO	Treatment Naive	-0.128813	0.0931042	9.03308	-1.38353	0.199732	0.404924	CRP	Tumor
Pretreatment.IOReceived IO	Treatment Naive	-0.0638578	0.0461826	9.11592	-1.38273	0.199678	0.404924	EGF	Tumor
Pretreatment.IOReceived IO	Received IO	0.755379	0.546378	9.00302	1.38252	0.20014	0.404924	ITGA3	Tumor
Pretreatment.IOReceived IO	Treatment Naive	-0.107515	0.0775838	8.93938	-1.3858	0.199401	0.404924	KLF2	Tumor
Pretreatment.IOReceived IO	Treatment Naive	-0.0928481	0.0675198	9.0703	-1.37512	0.202102	0.407176	CX3CL1	Tumor
Pretreatment.IOReceived IO	Received IO	0.570317	0.414189	9.00513	1.37695	0.201789	0.407176	SLC2A1	Tumor
Pretreatment.IOReceived IO	Treatment Naive	-0.153905	0.112053	9.00934	-1.3735	0.202805	0.407735	NTRK2	Tumor
Pretreatment.IOReceived IO	Treatment Naive	-0.029655	0.0217222	9.39738	-1.36519	0.203981	0.409241	ADGRB2	Tumor
Pretreatment.IOReceived IO	Received IO	0.0893754	0.0658632	9.08296	1.35699	0.207546	0.415252	EZH2	Tumor
Pretreatment.IOReceived IO	Received IO	0.0883343	0.0651359	9.0713	1.35615	0.207842	0.415252	MAPK14	Tumor
Pretreatment.IOReceived IO	Treatment Naive	-0.0676207	0.0500605	9.03253	-1.35078	0.209631	0.417954	LTB	Tumor
Pretreatment.IOReceived IO	Received IO	0.66601	0.493986	8.99887	1.34824	0.210535	0.418018	EPHA7	Tumor
Pretreatment.IOReceived IO	Treatment Naive	-0.0853276	0.0632371	8.9775	-1.34933	0.210274	0.418018	TNFSF14	Tumor
Pretreatment.IOReceived IO	Treatment Naive	-0.0776831	0.0576427	8.92568	-1.34767	0.210973	0.418024	TAGLN	Tumor
Pretreatment.IOReceived IO	Received IO	0.289031	0.215014	9.00605	1.34424	0.211748	0.418694	NR1H4	Tumor
Pretreatment.IOReceived IO	Treatment Naive	-0.258497	0.19299	9.0017	-1.33943	0.213264	0.420824	SNAI2	Tumor
Pretreatment.IOReceived IO	Received IO	0.43566	0.327456	9.00409	1.33044	0.216084	0.423428	ANXA2	Tumor
Pretreatment.IOReceived IO	Treatment Naive	-0.132518	0.0995468	9.01046	-1.33122	0.215816	0.423428	COL27A1	Tumor
Pretreatment.IOReceived IO	Received IO	0.312353	0.234943	9.01435	1.32948	0.21635	0.423428	CTNNB1	Tumor
Pretreatment.IOReceived IO	Treatment Naive	-0.0299423	0.0226162	9.57231	-1.32393	0.216269	0.423428	CXCR2	Tumor
Pretreatment.IOReceived IO	Treatment Naive	-0.0264584	0.0201995	9.6828	-1.30986	0.220468	0.430609	BMP5	Tumor
Pretreatment.IOReceived IO	Treatment Naive	-0.0264166	0.0200761	8.88762	-1.31583	0.22116	0.430662	ADGRG3	Tumor
Pretreatment.IOReceived IO	Treatment Naive	-0.215076	0.163698	9.00049	-1.31386	0.221394	0.430662	HLA-DPA1	Tumor
Pretreatment.IOReceived IO	Treatment Naive	-0.0412104	0.0315216	9.11378	-1.30737	0.223106	0.431368	CD86	Tumor
Pretreatment.IOReceived IO	Received IO	0.149042	0.113875	9.0381	1.30882	0.222893	0.431368	PPARD	Tumor
Pretreatment.IOReceived IO	Treatment Naive	-0.0540627	0.0412642	8.88174	-1.31016	0.22301	0.431368	SNAI1	Tumor
Pretreatment.IOReceived IO	Received IO	0.471878	0.363031	9.0054	1.29983	0.225944	0.435977	ITGA5	Tumor
Pretreatment.IOReceived IO	Treatment Naive	-0.0532573	0.0412276	9.2137	-1.29179	0.227892	0.438852	LAIR1	Tumor
Pretreatment.IOReceived IO	Treatment Naive	-0.0445321	0.0345785	8.84226	-1.28785	0.230478	0.441708	CELSR2	Tumor
Pretreatment.IOReceived IO	Received IO	0.0579618	0.0450831	8.96991	1.28567	0.230757	0.441708	HDAC1	Tumor
Pretreatment.IOReceived IO	Received IO	0.0448382	0.0348705	9.0075	1.28585	0.230565	0.441708	IL13RA1	Tumor
Pretreatment.IOReceived IO	Received IO	0.0780869	0.0608433	8.98248	1.28341	0.231468	0.442187	PTK2	Tumor
Pretreatment.IOReceived IO	Treatment Naive	-0.0583178	0.0455813	9.11467	-1.27942	0.232356	0.443	LGALS9	Tumor
Pretreatment.IOReceived IO	Treatment Naive	-1.07676	0.84307	9.00035	-1.27718	0.233499	0.444297	SPARCL1	Tumor
Pretreatment.IOReceived IO	Received IO	0.0506053	0.03983	9.0614	1.27053	0.235545	0.447301	KRT15	Tumor
Pretreatment.IOReceived IO	Received IO	0.183627	0.145441	9.04953	1.26255	0.238314	0.451497	CD34	Tumor
Pretreatment.IOReceived IO	Treatment Naive	-0.0270147	0.0212187	8.00355	-1.27316	0.238695	0.451497	RSPO2	Tumor
Pretreatment.IOReceived IO	Treatment Naive	-0.0336661	0.0267558	9.15332	-1.25827	0.239441	0.452016	TXK	Tumor
Pretreatment.IOReceived IO	Received IO	0.167465	0.133326	9.00347	1.25605	0.240712	0.453522	PPARA	Tumor
Pretreatment.IOReceived IO	Treatment Naive	-0.0826524	0.066021	9.02081	-1.25191	0.242088	0.455221	TGFBR2	Tumor
Pretreatment.IOReceived IO	Received IO	0.0388192	0.0311262	9.22142	1.24715	0.243086	0.455312	ABL2	Tumor
Pretreatment.IOReceived IO	Treatment Naive	-0.0977332	0.0781823	9.00441	-1.25007	0.242786	0.455312	TAP2	Tumor
Pretreatment.IOReceived IO	Received IO	0.486075	0.391016	9.00235	1.24311	0.245229	0.458429	COL6A2	Tumor
Pretreatment.IOReceived IO	Received IO	0.150611	0.121477	9.01043	1.23983	0.246355	0.459639	SEC23A	Tumor
Pretreatment.IOReceived IO	Treatment Naive	-0.181969	0.147958	9.01302	-1.22987	0.249882	0.464875	CD9	Tumor
Pretreatment.IOReceived IO	Treatment Naive	-0.445225	0.362185	9.00192	-1.22928	0.250131	0.464875	CXCL10	Tumor
Pretreatment.IOReceived IO	Treatment Naive	-0.0366115	0.0297806	8.63268	-1.22937	0.251385	0.465401	LAMP3	Tumor
Pretreatment.IOReceived IO	Treatment Naive	-0.042505	0.0347063	9.16133	-1.22471	0.251243	0.465401	SOSTDC1	Tumor
Pretreatment.IOReceived IO	Received IO	0.717613	0.587044	9.00847	1.22242	0.252568	0.466395	CCL20	Tumor
Pretreatment.IOReceived IO	Received IO	0.0378319	0.0311465	9.48767	1.21464	0.253867	0.466395	CD276	Tumor
Pretreatment.IOReceived IO	Received IO	0.160986	0.131923	9.00937	1.2203	0.253327	0.466395	CD59	Tumor
Pretreatment.IOReceived IO	Treatment Naive	-0.0582349	0.0478178	9.13068	-1.21785	0.253816	0.466395	RGS1	Tumor
Pretreatment.IOReceived IO	Received IO	1.30816	1.07615	9.00264	1.2156	0.255053	0.466405	GPX3	Tumor
Pretreatment.IOReceived IO	Received IO	0.257657	0.212084	8.99682	1.21488	0.255331	0.466405	HSP90B1	Tumor
Pretreatment.IOReceived IO	Received IO	0.17904	0.147331	9.00775	1.21522	0.255172	0.466405	TIMP1	Tumor
Pretreatment.IOReceived IO	Treatment Naive	-0.0731042	0.0604679	8.98816	-1.20898	0.257513	0.469496	CD52	Tumor
Pretreatment.IOReceived IO	Received IO	0.335933	0.278275	9.0028	1.2072	0.258114	0.4697	RARRES2	Tumor
Pretreatment.IOReceived IO	Treatment Naive	-0.0513427	0.0427095	9.34284	-1.20214	0.258892	0.46992	ADGRA2	Tumor
Pretreatment.IOReceived IO	Treatment Naive	-0.118719	0.0986593	8.95265	-1.20332	0.259706	0.46992	DUSP6	Tumor
Pretreatment.IOReceived IO	Treatment Naive	-0.035902	0.0299487	9.62238	-1.19878	0.259301	0.46992	FGF12	Tumor
Pretreatment.IOReceived IO	Received IO	0.0862922	0.0721764	9.0254	1.19557	0.26233	0.473775	ARF1	Tumor
Pretreatment.IOReceived IO	Treatment Naive	-0.0434845	0.0364532	9.03365	-1.19288	0.263303	0.474638	MECOM	Tumor
Pretreatment.IOReceived IO	Treatment Naive	-0.0336466	0.0284399	9.49374	-1.18308	0.265557	0.477803	CAMP	Tumor
Pretreatment.IOReceived IO	Treatment Naive	-0.161391	0.136881	8.97967	-1.17906	0.26867	0.4825	NFKBIA	Tumor
Pretreatment.IOReceived IO	Treatment Naive	-0.0655861	0.0558053	8.97674	-1.17527	0.270119	0.484194	FCGR3A	Tumor
Pretreatment.IOReceived IO	Treatment Naive	-0.0440574	0.0376463	9.39524	-1.1703	0.270711	0.48435	CD80	Tumor
Pretreatment.IOReceived IO	Treatment Naive	-0.0420259	0.035946	8.71103	-1.16914	0.273343	0.485548	PGR	Tumor
Pretreatment.IOReceived IO	Treatment Naive	-0.0326805	0.0280584	9.18579	-1.16473	0.273483	0.485548	RELT	Tumor
Pretreatment.IOReceived IO	Treatment Naive	-0.0333058	0.0285775	9.42321	-1.16546	0.272486	0.485548	ROR1	Tumor
Pretreatment.IOReceived IO	Received IO	0.147636	0.126563	9.00322	1.1665	0.273381	0.485548	STAT6	Tumor
Pretreatment.IOReceived IO	Treatment Naive	-0.0692605	0.0594687	9.05872	-1.16466	0.273912	0.485548	TNFSF9	Tumor
Pretreatment.IOReceived IO	Received IO	0.191891	0.16535	9.0109	1.16051	0.275662	0.486135	CDKN1A	Tumor
Pretreatment.IOReceived IO	Treatment Naive	-0.0447237	0.0386125	9.25654	-1.15827	0.275764	0.486135	HMGN2	Tumor
Pretreatment.IOReceived IO	Treatment Naive	-0.113314	0.0976392	9.02853	-1.16054	0.275595	0.486135	IFITM1	Tumor
Pretreatment.IOReceived IO	Received IO	0.23004	0.198906	9.00628	1.15653	0.277221	0.486914	CD70	Tumor
Pretreatment.IOReceived IO	Treatment Naive	-0.0233483	0.0203375	10.3748	-1.14804	0.276734	0.486914	HPGDS	Tumor
Pretreatment.IOReceived IO	Received IO	0.0786181	0.0682447	9.08391	1.152	0.278736	0.48868	IGF2R	Tumor
Pretreatment.IOReceived IO	Treatment Naive	-0.0519498	0.0451945	8.79644	-1.14947	0.280654	0.49025	CLEC1A	Tumor
Pretreatment.IOReceived IO	Treatment Naive	-0.169999	0.148099	8.99385	-1.14787	0.280636	0.49025	HLA-DRB5	Tumor
Pretreatment.IOReceived IO	Received IO	0.180088	0.157455	9.00874	1.14374	0.28221	0.491261	BST2	Tumor
Pretreatment.IOReceived IO	Received IO	0.502605	0.439453	8.99872	1.14371	0.282257	0.491261	EFNA5	Tumor
Pretreatment.IOReceived IO	Received IO	0.0874637	0.0768966	9.01608	1.13742	0.284687	0.494592	COL1A1	Tumor
Pretreatment.IOReceived IO	Treatment Naive	-0.0475147	0.0419312	8.89576	-1.13316	0.286762	0.497297	ACTA2	Tumor
Pretreatment.IOReceived IO	Treatment Naive	-0.127212	0.113049	9.0152	-1.12528	0.289535	0.500296	DDC	Tumor
Pretreatment.IOReceived IO	Received IO	0.274003	0.243229	9.00252	1.12652	0.289076	0.500296	EGFR	Tumor
Pretreatment.IOReceived IO	Treatment Naive	-0.0476002	0.0424148	8.9715	-1.12225	0.290891	0.501734	KRT86	Tumor
Pretreatment.IOReceived IO	Treatment Naive	-0.0335371	0.0300083	8.92824	-1.1176	0.292909	0.504309	CCR5	Tumor
Pretreatment.IOReceived IO	Treatment Naive	-0.03479	0.0312097	9.13338	-1.11471	0.293444	0.504325	DNTT	Tumor
Pretreatment.IOReceived IO	Received IO	0.117525	0.106058	9.08382	1.10812	0.296286	0.507391	ADGRL2	Tumor
Pretreatment.IOReceived IO	Treatment Naive	-0.112783	0.101655	8.92859	-1.10947	0.296214	0.507391	BGN	Tumor
Pretreatment.IOReceived IO	Treatment Naive	-0.047124	0.042701	9.4028	-1.10358	0.297216	0.508075	EPHB3	Tumor
Pretreatment.IOReceived IO	Received IO	0.643748	0.584938	9.00152	1.10054	0.299655	0.511334	HSPB1	Tumor
Pretreatment.IOReceived IO	Treatment Naive	-0.0352927	0.0322288	9.21826	-1.09507	0.301272	0.51227	DUSP4	Tumor
Pretreatment.IOReceived IO	Treatment Naive	-0.0375804	0.0343203	9.28744	-1.09499	0.301104	0.51227	STAT4	Tumor
Pretreatment.IOReceived IO	Received IO	0.0951111	0.0871838	9.0064	1.09093	0.303629	0.515364	NR1H2	Tumor
Pretreatment.IOReceived IO	Received IO	0.237421	0.218606	9.00938	1.08607	0.305652	0.516967	DST	Tumor
Pretreatment.IOReceived IO	Treatment Naive	-0.0392241	0.0360136	8.76722	-1.08915	0.30512	0.516967	S100A4	Tumor
Pretreatment.IOReceived IO	Treatment Naive	-0.0179143	0.016532	9.06559	-1.08361	0.306514	0.517513	PTGIS	Tumor
Pretreatment.IOReceived IO	Treatment Naive	-0.111941	0.103731	9.02968	-1.07915	0.308502	0.51948	ANXA1	Tumor
Pretreatment.IOReceived IO	Received IO	0.382884	0.355138	8.99953	1.07813	0.309025	0.51948	CXCL12	Tumor
Pretreatment.IOReceived IO	Received IO	0.0367171	0.0341477	9.32282	1.07524	0.309305	0.51948	PARP1	Tumor
Pretreatment.IOReceived IO	Received IO	0.0602498	0.0561364	9.11345	1.07327	0.310743	0.520984	IL24	Tumor
Pretreatment.IOReceived IO	Treatment Naive	-0.114289	0.106639	9.0097	-1.07174	0.311705	0.521685	TNFRSF14	Tumor
Pretreatment.IOReceived IO	Treatment Naive	-0.0212869	0.0199876	9.47632	-1.06501	0.313256	0.522456	CXCR1	Tumor
Pretreatment.IOReceived IO	Received IO	0.0852521	0.079785	9.05941	1.06852	0.312928	0.522456	TNFRSF10D	Tumor
Pretreatment.IOReceived IO	Treatment Naive	-0.0232033	0.0218045	8.84894	-1.06415	0.315435	0.524267	NLRC4	Tumor
Pretreatment.IOReceived IO	Received IO	0.0462048	0.0435389	9.32193	1.06123	0.315305	0.524267	WNT5A	Tumor
Pretreatment.IOReceived IO	Treatment Naive	-0.449948	0.425931	8.99791	-1.05639	0.318328	0.526338	CD74	Tumor
Pretreatment.IOReceived IO	Received IO	0.274599	0.25966	9.00613	1.05753	0.317808	0.526338	COL6A1	Tumor
Pretreatment.IOReceived IO	Received IO	0.489166	0.46203	9.01257	1.05873	0.317271	0.526338	OLFM4	Tumor
Pretreatment.IOReceived IO	Received IO	0.129433	0.122826	9.03905	1.05379	0.319331	0.527089	APP	Tumor
Pretreatment.IOReceived IO	Received IO	0.09958	0.094934	9.00547	1.04894	0.32154	0.528914	CELSR1	Tumor
Pretreatment.IOReceived IO	Received IO	0.439589	0.418894	9.00424	1.0494	0.321342	0.528914	MRC2	Tumor
Pretreatment.IOReceived IO	Treatment Naive	-0.0218397	0.0209954	9.39334	-1.04021	0.324274	0.531308	COL12A1	Tumor
Pretreatment.IOReceived IO	Treatment Naive	-0.121531	0.116759	9.06072	-1.04087	0.324914	0.531308	MAF	Tumor
Pretreatment.IOReceived IO	Treatment Naive	-0.0415704	0.0399839	9.13934	-1.03968	0.325212	0.531308	NOSIP	Tumor
Pretreatment.IOReceived IO	Received IO	0.653864	0.628066	9.0014	1.04108	0.324994	0.531308	S100A6	Tumor
Pretreatment.IOReceived IO	Received IO	0.125157	0.12061	9.00232	1.03771	0.326475	0.531562	NDRG1	Tumor
Pretreatment.IOReceived IO	Treatment Naive	-0.0857895	0.0825818	9.01286	-1.03884	0.325944	0.531562	PTGS1	Tumor
Pretreatment.IOReceived IO	Treatment Naive	-0.559837	0.541038	8.99562	-1.03475	0.327803	0.532818	SST	Tumor
Pretreatment.IOReceived IO	Received IO	0.0543416	0.0527442	8.93299	1.03029	0.329963	0.534097	DNMT3A	Tumor
Pretreatment.IOReceived IO	Treatment Naive	-0.10552	0.102308	8.98824	-1.03139	0.32931	0.534097	ENG	Tumor
Pretreatment.IOReceived IO	Received IO	0.203374	0.197618	9.00835	1.02912	0.33026	0.534097	ITGB1	Tumor
Pretreatment.IOReceived IO	Received IO	0.117007	0.114266	9.02734	1.02399	0.332496	0.535906	G6PD	Tumor
Pretreatment.IOReceived IO	Received IO	0.0893688	0.0872128	8.98793	1.02472	0.332282	0.535906	STAT3	Tumor
Pretreatment.IOReceived IO	Received IO	0.209406	0.204734	9.00297	1.02282	0.333091	0.535963	ITGB6	Tumor
Pretreatment.IOReceived IO	Treatment Naive	-0.162073	0.158749	9.01012	-1.02094	0.333913	0.536387	RGCC	Tumor
Pretreatment.IOReceived IO	Treatment Naive	-0.102159	0.100836	9.01089	-1.01312	0.337434	0.536974	FKBP11	Tumor
Pretreatment.IOReceived IO	Received IO	0.20463	0.202068	9.00883	1.01268	0.337638	0.536974	LGALS3	Tumor
Pretreatment.IOReceived IO	Treatment Naive	-0.0278162	0.0274307	9.09003	-1.01405	0.336788	0.536974	LYZ	Tumor
Pretreatment.IOReceived IO	Treatment Naive	-0.0329593	0.0325716	9.34825	-1.0119	0.337057	0.536974	PDCD1	Tumor
Pretreatment.IOReceived IO	Received IO	0.0854666	0.0842021	9.03036	1.01502	0.33652	0.536974	TNFRSF10B	Tumor
Pretreatment.IOReceived IO	Treatment Naive	-0.0378276	0.0374193	9.44894	-1.01091	0.337244	0.536974	WNT7B	Tumor
Pretreatment.IOReceived IO	Received IO	0.0919607	0.0912799	9.04058	1.00746	0.339916	0.537589	ACKR3	Tumor
Pretreatment.IOReceived IO	Treatment Naive	-0.0570607	0.0570705	8.95917	-0.999827	0.343631	0.537589	AHR	Tumor
Pretreatment.IOReceived IO	Received IO	0.197248	0.196678	9.02784	1.00289	0.342034	0.537589	CXCL1	Tumor
Pretreatment.IOReceived IO	Received IO	0.0604495	0.0599378	9.11157	1.00854	0.339228	0.537589	DDIT3	Tumor
Pretreatment.IOReceived IO	Received IO	0.0536813	0.0535155	9.14816	1.0031	0.341606	0.537589	HTT	Tumor
Pretreatment.IOReceived IO	Treatment Naive	-0.219596	0.218942	9.00333	-1.00298	0.342062	0.537589	IER3	Tumor
Pretreatment.IOReceived IO	Treatment Naive	-0.0492313	0.0490728	9.13586	-1.00323	0.34158	0.537589	KRT7	Tumor
Pretreatment.IOReceived IO	Received IO	0.104103	0.104045	9.0345	1.00056	0.343084	0.537589	LIF	Tumor
Pretreatment.IOReceived IO	Received IO	0.0796472	0.0795468	9.02511	1.00126	0.342788	0.537589	RYK	Tumor
Pretreatment.IOReceived IO	Treatment Naive	-0.0253498	0.0250427	8.64	-1.01227	0.338918	0.537589	WNT3	Tumor
Pretreatment.IOReceived IO	Treatment Naive	-0.0522338	0.0524341	9.00175	-0.99618	0.345186	0.539142	GZMA	Tumor
Pretreatment.IOReceived IO	Received IO	0.062819	0.0631252	8.9314	0.995148	0.345859	0.539315	BAG3	Tumor
Pretreatment.IOReceived IO	Received IO	0.0470363	0.0476	8.96334	0.988157	0.348998	0.543327	BMPR1A	Tumor
Pretreatment.IOReceived IO	Treatment Naive	-0.0438721	0.0446488	8.97946	-0.982604	0.351535	0.544727	CD3D	Tumor
Pretreatment.IOReceived IO	Received IO	0.0655901	0.0667268	9.15605	0.982965	0.350884	0.544727	HDAC11	Tumor
Pretreatment.IOReceived IO	Treatment Naive	-0.018781	0.0190268	8.26925	-0.98708	0.351602	0.544727	PDCD1LG2	Tumor
Pretreatment.IOReceived IO	Received IO	0.44839	0.457259	9.00425	0.980602	0.3524	0.545083	ITGB4	Tumor
Pretreatment.IOReceived IO	Treatment Naive	-0.0440844	0.0451442	9.28659	-0.976524	0.353556	0.545536	ATG12	Tumor
Pretreatment.IOReceived IO	Treatment Naive	-0.0780813	0.0799362	9.13389	-0.976795	0.35383	0.545536	PDGFD	Tumor
Pretreatment.IOReceived IO	Received IO	0.546936	0.560647	9.00338	0.975544	0.354772	0.54584	S100A2	Tumor
Pretreatment.IOReceived IO	Treatment Naive	-0.0537524	0.0551064	8.88087	-0.97543	0.355166	0.54584	SOX9	Tumor
Pretreatment.IOReceived IO	Received IO	0.145622	0.149805	8.99625	0.972081	0.35642	0.54689	COL11A1	Tumor
Pretreatment.IOReceived IO	Treatment Naive	-0.0215836	0.0222645	9.13462	-0.969418	0.357303	0.54737	ARTN	Tumor
Pretreatment.IOReceived IO	Received IO	0.317036	0.33099	9.00268	0.957841	0.363157	0.553027	CD44	Tumor
Pretreatment.IOReceived IO	Received IO	0.0693315	0.0722629	9.04236	0.959434	0.36229	0.553027	COL5A1	Tumor
Pretreatment.IOReceived IO	Received IO	0.505199	0.529628	9.01137	0.953874	0.365032	0.553027	CXCL2	Tumor
Pretreatment.IOReceived IO	Treatment Naive	-0.0242095	0.0252255	9.19522	-0.959723	0.361749	0.553027	FGR	Tumor
Pretreatment.IOReceived IO	Treatment Naive	-0.023227	0.0243447	9.04895	-0.954088	0.364829	0.553027	NLRP2	Tumor
Pretreatment.IOReceived IO	Received IO	0.106147	0.111047	9.05386	0.955878	0.363959	0.553027	SLPI	Tumor
Pretreatment.IOReceived IO	Received IO	0.0709305	0.0742572	9.09175	0.9552	0.364183	0.553027	UBE2C	Tumor
Pretreatment.IOReceived IO	Treatment Naive	-0.108987	0.114639	9.04613	-0.950689	0.366469	0.554328	ITGA1	Tumor
Pretreatment.IOReceived IO	Treatment Naive	-0.115873	0.122332	9.01177	-0.947202	0.368241	0.556131	LIFR	Tumor
Pretreatment.IOReceived IO	Treatment Naive	-0.028722	0.0303655	8.65271	-0.945878	0.369874	0.557719	CIDEA	Tumor
Pretreatment.IOReceived IO	Received IO	0.055389	0.0589554	9.01473	0.939507	0.371961	0.559984	AKT1	Tumor
Pretreatment.IOReceived IO	Received IO	0.0965192	0.103266	9.04052	0.934666	0.374252	0.562551	EPCAM	Tumor
Pretreatment.IOReceived IO	Treatment Naive	-0.0603368	0.0652055	9.19492	-0.925334	0.378438	0.566796	FABP4	Tumor
Pretreatment.IOReceived IO	Treatment Naive	-0.0461791	0.0499661	9.01943	-0.924208	0.37944	0.566796	IL15RA	Tumor
Pretreatment.IOReceived IO	Received IO	0.373505	0.403999	9.00382	0.924519	0.379327	0.566796	KRT17	Tumor
Pretreatment.IOReceived IO	Treatment Naive	-0.0242616	0.026228	9.01764	-0.925027	0.379041	0.566796	XCL1	Tumor
Pretreatment.IOReceived IO	Treatment Naive	-0.0212221	0.023118	8.80092	-0.91799	0.383092	0.571361	ITGAE	Tumor
Pretreatment.IOReceived IO	Received IO	0.193407	0.213339	9.01339	0.90657	0.388228	0.578121	EPHB2	Tumor
Pretreatment.IOReceived IO	Received IO	0.0547115	0.0605017	9.08211	0.904298	0.389195	0.578663	MZB1	Tumor
Pretreatment.IOReceived IO	Received IO	0.385075	0.42859	9.00327	0.898468	0.39233	0.582422	CRIP1	Tumor
Pretreatment.IOReceived IO	Received IO	0.113778	0.128005	9.01035	0.888853	0.397191	0.588727	SCG5	Tumor
Pretreatment.IOReceived IO	Treatment Naive	-0.109097	0.123451	9.02556	-0.883724	0.399773	0.591639	TNFRSF12A	Tumor
Pretreatment.IOReceived IO	Received IO	0.107866	0.122922	9.07274	0.877517	0.402845	0.595267	RORA	Tumor
Pretreatment.IOReceived IO	Received IO	0.118803	0.135714	8.99979	0.875392	0.404118	0.59623	TNFRSF1A	Tumor
Pretreatment.IOReceived IO	Treatment Naive	-0.0428027	0.0489599	8.95145	-0.874239	0.404832	0.596366	CYTOR	Tumor
Pretreatment.IOReceived IO	Received IO	0.0272511	0.0313003	9.18716	0.870635	0.406128	0.596808	CCL13	Tumor
Pretreatment.IOReceived IO	Received IO	0.0276966	0.0318311	9.19673	0.870111	0.406377	0.596808	PRSS2	Tumor
Pretreatment.IOReceived IO	Treatment Naive	-0.0632881	0.0729952	8.98224	-0.867018	0.408496	0.599003	FZD5	Tumor
Pretreatment.IOReceived IO	Received IO	0.0314211	0.0364395	9.11877	0.862282	0.410635	0.600977	CLOCK	Tumor
Pretreatment.IOReceived IO	Received IO	0.260587	0.30277	9.01464	0.860676	0.411723	0.600977	DDR2	Tumor
Pretreatment.IOReceived IO	Received IO	0.039694	0.0461442	9.15547	0.860218	0.411628	0.600977	VEGFC	Tumor
Pretreatment.IOReceived IO	Treatment Naive	-0.201821	0.235305	9.00163	-0.8577	0.413311	0.601465	CLU	Tumor
Pretreatment.IOReceived IO	Treatment Naive	-0.020002	0.0232781	8.87831	-0.859263	0.412794	0.601465	CXCR3	Tumor
Pretreatment.IOReceived IO	Treatment Naive	-0.170839	0.20004	8.99569	-0.854023	0.415255	0.602974	HLA-DQB1	Tumor
Pretreatment.IOReceived IO	Received IO	0.0526026	0.061661	9.05395	0.853093	0.415605	0.602974	LY75	Tumor
Pretreatment.IOReceived IO	Treatment Naive	-0.0312965	0.0369985	8.96962	-0.845886	0.419609	0.607863	CD3G	Tumor
Pretreatment.IOReceived IO	Received IO	0.184951	0.220216	9.03172	0.839864	0.422659	0.609606	CXCL6	Tumor
Pretreatment.IOReceived IO	Received IO	0.248233	0.296006	9.01994	0.838609	0.423355	0.609606	GC	Tumor
Pretreatment.IOReceived IO	Treatment Naive	-0.0742031	0.088252	8.96644	-0.840809	0.42231	0.609606	GSN	Tumor
Pretreatment.IOReceived IO	Received IO	0.255558	0.304637	8.99817	0.838891	0.423256	0.609606	MIF	Tumor
Pretreatment.IOReceived IO	Treatment Naive	-0.0930476	0.111149	9.00976	-0.837142	0.424161	0.60985	CD81	Tumor
Pretreatment.IOReceived IO	Received IO	0.339467	0.40672	9.00124	0.834645	0.425514	0.610881	WNT2B	Tumor
Pretreatment.IOReceived IO	Treatment Naive	-0.0362939	0.0436278	8.95439	-0.831899	0.427094	0.612231	CLEC14A	Tumor
Pretreatment.IOReceived IO	Treatment Naive	-0.0265976	0.0321513	9.62081	-0.827263	0.42813	0.6128	CXCL8	Tumor
Pretreatment.IOReceived IO	Treatment Naive	-0.0336816	0.0407843	9.26408	-0.825848	0.429645	0.613139	DLL1	Tumor
Pretreatment.IOReceived IO	Treatment Naive	-0.0361157	0.043641	8.93972	-0.827566	0.429454	0.613139	TNFSF12	Tumor
Pretreatment.IOReceived IO	Treatment Naive	-0.0270201	0.032846	9.28197	-0.822632	0.431343	0.614163	CD8B	Tumor
Pretreatment.IOReceived IO	Received IO	0.0448345	0.0545432	9.30102	0.822	0.431643	0.614163	IFNL2	Tumor
Pretreatment.IOReceived IO	Treatment Naive	-0.183699	0.224989	9.00363	-0.816478	0.435296	0.618443	CXCL9	Tumor
Pretreatment.IOReceived IO	Treatment Naive	-0.0691684	0.0851015	9.02501	-0.812775	0.437262	0.6194	ESAM	Tumor
Pretreatment.IOReceived IO	Treatment Naive	-0.0374888	0.0461939	9.36462	-0.811552	0.43719	0.6194	IL7	Tumor
Pretreatment.IOReceived IO	Treatment Naive	-0.198336	0.245697	9.01381	-0.807239	0.440309	0.622797	REG1A	Tumor
Pretreatment.IOReceived IO	Received IO	0.126127	0.157877	9.05159	0.798897	0.444806	0.628231	APOB	Tumor
Pretreatment.IOReceived IO	Received IO	0.446076	0.559764	9.00855	0.796901	0.446002	0.628994	CXCL5	Tumor
Pretreatment.IOReceived IO	Received IO	0.0566014	0.0712249	9.08703	0.794686	0.447054	0.629552	BMP1	Tumor
Pretreatment.IOReceived IO	Received IO	0.056607	0.0713929	9.05151	0.792895	0.448122	0.630131	RAC2	Tumor
Pretreatment.IOReceived IO	Received IO	0.0269595	0.0346241	9.39664	0.778633	0.455356	0.639365	DNMT1	Tumor
Pretreatment.IOReceived IO	Treatment Naive	-0.020865	0.0268264	8.56371	-0.77778	0.457646	0.641642	IL17RA	Tumor
Pretreatment.IOReceived IO	Treatment Naive	-0.0344883	0.0447792	8.89004	-0.770186	0.461165	0.643966	CD300A	Tumor
Pretreatment.IOReceived IO	Treatment Naive	-0.0230469	0.0300247	9.19104	-0.767597	0.46199	0.643966	NLRP1	Tumor
Pretreatment.IOReceived IO	Treatment Naive	-0.0145846	0.0188189	7.69337	-0.774997	0.461494	0.643966	RSPO1	Tumor
Pretreatment.IOReceived IO	Received IO	0.66177	0.86037	9.00363	0.769169	0.461493	0.643966	SPINK1	Tumor
Pretreatment.IOReceived IO	Treatment Naive	-0.00923849	0.0126465	20172	-0.730519	0.465082	0.646396	CYP19A1	Tumor
Pretreatment.IOReceived IO	Received IO	0.0625822	0.0819348	9.06027	0.763804	0.464409	0.646396	PDGFC	Tumor
Pretreatment.IOReceived IO	Treatment Naive	-0.112292	0.147489	8.98697	-0.76136	0.46595	0.646666	HSPA1A	Tumor
Pretreatment.IOReceived IO	Received IO	0.0498063	0.065885	8.9606	0.755958	0.469081	0.647821	AHI1	Tumor
Pretreatment.IOReceived IO	Received IO	0.670858	0.88759	9.00286	0.75582	0.469071	0.647821	FGG	Tumor
Pretreatment.IOReceived IO	Received IO	0.0863062	0.114444	9.01676	0.754137	0.470002	0.647821	IFI27	Tumor
Pretreatment.IOReceived IO	Received IO	0.146594	0.193496	9.0003	0.757611	0.468055	0.647821	IFITM3	Tumor
Pretreatment.IOReceived IO	Treatment Naive	-0.0783938	0.104306	8.99607	-0.751573	0.471511	0.647821	JAG1	Tumor
Pretreatment.IOReceived IO	Received IO	0.0329506	0.043752	8.97792	0.753124	0.470662	0.647821	MMP2	Tumor
Pretreatment.IOReceived IO	Treatment Naive	-0.021573	0.0286984	9.15433	-0.751713	0.471107	0.647821	OLR1	Tumor
Pretreatment.IOReceived IO	Received IO	0.0872707	0.119228	9.06847	0.731966	0.482676	0.660929	COL5A3	Tumor
Pretreatment.IOReceived IO	Received IO	0.189698	0.259357	9.00654	0.731417	0.483119	0.660929	RPL21	Tumor
Pretreatment.IOReceived IO	Treatment Naive	-0.0297356	0.0405944	9.11118	-0.732506	0.482278	0.660929	SMO	Tumor
Pretreatment.IOReceived IO	Treatment Naive	-0.0422505	0.0578678	8.98039	-0.730121	0.483926	0.66109	NOTCH1	Tumor
Pretreatment.IOReceived IO	Treatment Naive	-0.0348389	0.0479072	9.00252	-0.727216	0.485574	0.662397	COL1A2	Tumor
Pretreatment.IOReceived IO	Received IO	0.0386297	0.0538882	9.33594	0.716849	0.491011	0.668864	ATG10	Tumor
Pretreatment.IOReceived IO	Received IO	0.0479091	0.0669993	9.04692	0.715068	0.492606	0.670084	SMAD2	Tumor
Pretreatment.IOReceived IO	Treatment Naive	-0.0181881	0.0255478	8.86734	-0.711924	0.494815	0.672135	CALB1	Tumor
Pretreatment.IOReceived IO	Treatment Naive	-0.104869	0.14796	9.0134	-0.708767	0.49639	0.673321	CDH1	Tumor
Pretreatment.IOReceived IO	Received IO	0.0642625	0.0908345	9.03295	0.707469	0.497121	0.67336	RELA	Tumor
Pretreatment.IOReceived IO	Received IO	0.0814052	0.117186	9.00826	0.694667	0.504784	0.680855	BAX	Tumor
Pretreatment.IOReceived IO	Treatment Naive	-0.0234449	0.0335946	8.44392	-0.697878	0.504015	0.680855	KRT20	Tumor
Pretreatment.IOReceived IO	Treatment Naive	-0.0163145	0.0235408	9.95409	-0.69303	0.504139	0.680855	RAD51	Tumor
Pretreatment.IOReceived IO	Received IO	0.0758053	0.110375	9.02408	0.686797	0.509473	0.685252	FN1	Tumor
Pretreatment.IOReceived IO	Treatment Naive	-0.130067	0.189273	8.98002	-0.687191	0.509318	0.685252	TSC22D1	Tumor
Pretreatment.IOReceived IO	Received IO	0.203896	0.301112	9.00096	0.677143	0.51534	0.689104	COL8A1	Tumor
Pretreatment.IOReceived IO	Received IO	0.0405024	0.0598436	9.15364	0.676804	0.515268	0.689104	FABP5	Tumor
Pretreatment.IOReceived IO	Treatment Naive	-0.0259266	0.0383308	9.2179	-0.676392	0.515403	0.689104	NPR2	Tumor
Pretreatment.IOReceived IO	Treatment Naive	-0.0192996	0.0284009	9.0384	-0.679544	0.513818	0.689104	PLAC8	Tumor
Pretreatment.IOReceived IO	Received IO	0.143264	0.211882	9.00655	0.676152	0.51593	0.689104	RPL32	Tumor
Pretreatment.IOReceived IO	Treatment Naive	-0.0413518	0.0614924	8.88786	-0.67247	0.518383	0.690458	RAMP3	Tumor
Pretreatment.IOReceived IO	Received IO	0.0401952	0.0598107	9.20873	0.67204	0.518063	0.690458	WNT9A	Tumor
Pretreatment.IOReceived IO	Treatment Naive	-0.0157588	0.0237317	8.98711	-0.664038	0.523335	0.696086	LTF	Tumor
Pretreatment.IOReceived IO	Treatment Naive	-0.0215521	0.0325359	8.70406	-0.662409	0.524858	0.696181	ADGRV1	Tumor
Pretreatment.IOReceived IO	Received IO	0.213827	0.323059	9.00229	0.661883	0.524625	0.696181	FGFR2	Tumor
Pretreatment.IOReceived IO	Treatment Naive	-0.0233925	0.0355086	9.23445	-0.658784	0.526118	0.696888	FPR1	Tumor
Pretreatment.IOReceived IO	Treatment Naive	-0.0392286	0.0597437	9.04655	-0.656614	0.527777	0.697985	ADGRF5	Tumor
Pretreatment.IOReceived IO	Received IO	0.197367	0.300989	9.00044	0.655731	0.528401	0.697985	GSTP1	Tumor
Pretreatment.IOReceived IO	Received IO	0.0322998	0.0500081	9.10363	0.645892	0.53429	0.704792	STAT5B	Tumor
Pretreatment.IOReceived IO	Received IO	0.00784871	0.0120092	6.67688	0.653557	0.535246	0.705084	GZMB	Tumor
Pretreatment.IOReceived IO	Received IO	0.102115	0.161682	8.99413	0.631578	0.543379	0.714816	MYC	Tumor
Pretreatment.IOReceived IO	Treatment Naive	-0.0370588	0.0595481	9.07259	-0.622333	0.549042	0.718324	ENTPD1	Tumor
Pretreatment.IOReceived IO	Received IO	0.2249	0.361221	9.00335	0.622611	0.548983	0.718324	KRT19	Tumor
Pretreatment.IOReceived IO	Received IO	0.0304278	0.0486289	9.06745	0.625714	0.546927	0.718324	OAS2	Tumor
Pretreatment.IOReceived IO	Treatment Naive	-0.0247845	0.0396666	9.00264	-0.62482	0.547596	0.718324	TNFSF18	Tumor
Pretreatment.IOReceived IO	Received IO	0.0354358	0.0572962	8.94568	0.618466	0.551688	0.720802	ALCAM	Tumor
Pretreatment.IOReceived IO	Treatment Naive	-0.0137815	0.0224008	9.35983	-0.615223	0.55307	0.721625	GDF10	Tumor
Pretreatment.IOReceived IO	Treatment Naive	-0.0254769	0.0420648	9.05134	-0.605659	0.55962	0.729179	ACVR2A	Tumor
Pretreatment.IOReceived IO	Received IO	0.143869	0.238553	8.99957	0.60309	0.561338	0.730425	RPS4Y1	Tumor
Pretreatment.IOReceived IO	Treatment Naive	-0.046599	0.0778381	8.96815	-0.598666	0.564209	0.732852	AR	Tumor
Pretreatment.IOReceived IO	Treatment Naive	-0.0216382	0.0362598	8.94664	-0.596755	0.565464	0.732852	BID	Tumor
Pretreatment.IOReceived IO	Treatment Naive	-0.0241609	0.0405387	9.2362	-0.595996	0.565496	0.732852	SAA2	Tumor
Pretreatment.IOReceived IO	Treatment Naive	-0.0204858	0.0346189	9.48105	-0.591751	0.567858	0.73492	ANGPT1	Tumor
Pretreatment.IOReceived IO	Received IO	0.0226481	0.0384408	8.80704	0.589168	0.57055	0.736149	BATF3	Tumor
Pretreatment.IOReceived IO	Received IO	0.0147026	0.0249873	9.15554	0.588402	0.570491	0.736149	LINC02446	Tumor
Pretreatment.IOReceived IO	Treatment Naive	-0.0815511	0.138741	9.00666	-0.587796	0.571111	0.736149	TNFRSF11B	Tumor
Pretreatment.IOReceived IO	Received IO	0.037665	0.0651486	9.07537	0.57814	0.577232	0.743041	RXRB	Tumor
Pretreatment.IOReceived IO	Received IO	0.0966779	0.168743	9.01455	0.57293	0.5807	0.746503	GDF15	Tumor
Pretreatment.IOReceived IO	Treatment Naive	-0.0479652	0.0840126	9.03085	-0.570928	0.581975	0.74714	RARA	Tumor
Pretreatment.IOReceived IO	Received IO	0.402663	0.716387	9.00468	0.562074	0.587781	0.747589	IGFBP5	Tumor
Pretreatment.IOReceived IO	Received IO	0.0453206	0.0804584	9.08815	0.56328	0.586871	0.747589	KRT80	Tumor
Pretreatment.IOReceived IO	Treatment Naive	-0.0790922	0.139493	9.00233	-0.566998	0.584574	0.747589	MAML2	Tumor
Pretreatment.IOReceived IO	Treatment Naive	-0.258949	0.458844	9.00359	-0.564352	0.586296	0.747589	PGF	Tumor
Pretreatment.IOReceived IO	Treatment Naive	-0.0212748	0.0378119	9.24798	-0.56265	0.587052	0.747589	SMARCB1	Tumor
Pretreatment.IOReceived IO	Treatment Naive	-0.0388756	0.0688617	8.94329	-0.564546	0.586261	0.747589	TEK	Tumor
Pretreatment.IOReceived IO	Treatment Naive	-0.0200661	0.0352712	8.51113	-0.56891	0.584114	0.747589	TNFRSF17	Tumor
Pretreatment.IOReceived IO	Treatment Naive	-0.0637675	0.113846	9.00861	-0.560121	0.589052	0.748213	ADGRG6	Tumor
Pretreatment.IOReceived IO	Received IO	0.0224006	0.0405691	9.40028	0.552158	0.593723	0.753149	MMP1	Tumor
Pretreatment.IOReceived IO	Treatment Naive	-0.0725627	0.131742	9.00083	-0.550792	0.595181	0.754	SERPINA3	Tumor
Pretreatment.IOReceived IO	Treatment Naive	-0.117689	0.214345	9.00186	-0.549064	0.596316	0.754442	CXCL14	Tumor
Pretreatment.IOReceived IO	Received IO	0.0149643	0.0274154	9.24114	0.545835	0.598107	0.755711	COL5A2	Tumor
Pretreatment.IOReceived IO	Treatment Naive	-0.0143784	0.0268095	8.72447	-0.536317	0.605142	0.763593	TNFRSF11A	Tumor
Pretreatment.IOReceived IO	Received IO	0.0491695	0.0944146	9.00192	0.520782	0.615085	0.774834	CHEK1	Tumor
Pretreatment.IOReceived IO	Received IO	0.0496906	0.0956089	9.09417	0.519728	0.615666	0.774834	EPHA3	Tumor
Pretreatment.IOReceived IO	Received IO	0.125232	0.243504	9.00094	0.514288	0.619438	0.77856	NPR3	Tumor
Pretreatment.IOReceived IO	Treatment Naive	-0.0121276	0.0240859	8.79626	-0.503516	0.626969	0.785965	MST1R	Tumor
Pretreatment.IOReceived IO	Treatment Naive	-0.0259864	0.0515862	8.9789	-0.503746	0.626567	0.785965	SMAD3	Tumor
Pretreatment.IOReceived IO	Treatment Naive	-0.0422174	0.084241	9.09512	-0.50115	0.62817	0.786443	DPP4	Tumor
Pretreatment.IOReceived IO	Received IO	0.0451391	0.0910539	8.95827	0.49574	0.632011	0.79022	CSF1	Tumor
Pretreatment.IOReceived IO	Received IO	0.0382439	0.077505	9.00218	0.493438	0.633517	0.791071	PPARG	Tumor
Pretreatment.IOReceived IO	Received IO	0.0420365	0.0857154	9.03642	0.49042	0.635525	0.792547	PSAP	Tumor
Pretreatment.IOReceived IO	Received IO	0.141038	0.288747	9.0013	0.488447	0.636912	0.793245	ERBB3	Tumor
Pretreatment.IOReceived IO	Treatment Naive	-0.0563203	0.116219	9.01361	-0.484603	0.639516	0.795455	IGF1R	Tumor
Pretreatment.IOReceived IO	Received IO	0.0636879	0.132834	9.02668	0.479455	0.643018	0.795729	COL4A1	Tumor
Pretreatment.IOReceived IO	Received IO	0.0891945	0.185985	9.00412	0.479579	0.642961	0.795729	FZD1	Tumor
Pretreatment.IOReceived IO	Treatment Naive	-0.0575754	0.120399	9.01733	-0.478205	0.643885	0.795729	GLUL	Tumor
Pretreatment.IOReceived IO	Treatment Naive	-0.0435891	0.0909714	8.99397	-0.479151	0.643266	0.795729	ITGA6	Tumor
Pretreatment.IOReceived IO	Received IO	0.0387715	0.0804185	9.08693	0.482122	0.64112	0.795729	SREBF1	Tumor
Pretreatment.IOReceived IO	Received IO	0.058223	0.123083	9.02285	0.47304	0.647419	0.798226	MYL9	Tumor
Pretreatment.IOReceived IO	Received IO	0.020513	0.0434066	9.16112	0.472578	0.64757	0.798226	NFKB1	Tumor
Pretreatment.IOReceived IO	Received IO	0.0554222	0.117589	9.01013	0.471323	0.648614	0.798486	CALD1	Tumor
Pretreatment.IOReceived IO	Received IO	0.0830655	0.177778	8.99858	0.467244	0.651433	0.79888	FGFR1	Tumor
Pretreatment.IOReceived IO	Treatment Naive	-0.0758306	0.162117	8.98612	-0.467753	0.651098	0.79888	HAVCR2	Tumor
Pretreatment.IOReceived IO	Received IO	0.0282388	0.0604537	9.17495	0.467115	0.651312	0.79888	ST6GALNAC3	Tumor
Pretreatment.IOReceived IO	Treatment Naive	-0.0416241	0.0901615	8.97636	-0.461662	0.655307	0.802605	HBA1	Tumor
Pretreatment.IOReceived IO	Received IO	0.0461056	0.100646	9.0909	0.458098	0.657636	0.802876	FGFR3	Tumor
Pretreatment.IOReceived IO	Treatment Naive	-0.0101069	0.0220592	9.38835	-0.45817	0.657251	0.802876	MRC1	Tumor
Pretreatment.IOReceived IO	Treatment Naive	-0.0305127	0.0666555	8.9411	-0.457767	0.658041	0.802876	VEGFB	Tumor
Pretreatment.IOReceived IO	Received IO	0.0688565	0.15698	9.00568	0.438633	0.671261	0.806875	CD68	Tumor
Pretreatment.IOReceived IO	Treatment Naive	-0.0320668	0.0722636	8.99451	-0.443748	0.667707	0.806875	FGF2	Tumor
Pretreatment.IOReceived IO	Treatment Naive	-0.0251832	0.0566968	9.09832	-0.444174	0.667293	0.806875	FYN	Tumor
Pretreatment.IOReceived IO	Received IO	0.0278238	0.0636678	9.02955	0.437015	0.672365	0.806875	FZD3	Tumor
Pretreatment.IOReceived IO	Received IO	0.0969414	0.222955	9.00593	0.434803	0.673938	0.806875	FZD4	Tumor
Pretreatment.IOReceived IO	Received IO	0.0235672	0.0536305	9.21321	0.439437	0.670472	0.806875	HDAC4	Tumor
Pretreatment.IOReceived IO	Treatment Naive	-0.0505253	0.114709	8.96998	-0.440465	0.670024	0.806875	IL6ST	Tumor
Pretreatment.IOReceived IO	Treatment Naive	-0.0297154	0.0681711	9.21754	-0.435895	0.672944	0.806875	INHA	Tumor
Pretreatment.IOReceived IO	Received IO	0.0223221	0.0505193	8.92345	0.441853	0.66911	0.806875	IRF3	Tumor
Pretreatment.IOReceived IO	Received IO	0.0193658	0.0439031	9.02153	0.441104	0.66952	0.806875	LDLR	Tumor
Pretreatment.IOReceived IO	Received IO	0.0289208	0.0648918	9.05094	0.445677	0.666301	0.806875	MAP1LC3B	Tumor
Pretreatment.IOReceived IO	Treatment Naive	-0.0292153	0.0655379	9.06536	-0.445777	0.666215	0.806875	NR1H3	Tumor
Pretreatment.IOReceived IO	Treatment Naive	-0.0302875	0.0682406	9.03231	-0.443833	0.667605	0.806875	PDGFA	Tumor
Pretreatment.IOReceived IO	Received IO	0.0201218	0.045387	9.18658	0.443337	0.667779	0.806875	RGS2	Tumor
Pretreatment.IOReceived IO	Treatment Naive	-0.365566	0.838645	9.00031	-0.435901	0.673177	0.806875	SPP1	Tumor
Pretreatment.IOReceived IO	Received IO	0.0163148	0.0376248	8.86457	0.433618	0.674926	0.80705	PTTG1	Tumor
Pretreatment.IOReceived IO	Treatment Naive	-0.11808	0.278403	9.00017	-0.424135	0.681425	0.813807	HLA-C	Tumor
Pretreatment.IOReceived IO	Treatment Naive	-0.0181749	0.0435988	8.91834	-0.416867	0.68663	0.818277	EFNB2	Tumor
Pretreatment.IOReceived IO	Received IO	0.120665	0.289787	9.0026	0.416392	0.686875	0.818277	IGFBP7	Tumor
Pretreatment.IOReceived IO	Treatment Naive	-0.0104719	0.0253972	8.86244	-0.412325	0.689897	0.818825	HSD17B2	Tumor
Pretreatment.IOReceived IO	Treatment Naive	-0.0120171	0.0290377	9.01081	-0.413845	0.688664	0.818825	VPREB3	Tumor
Pretreatment.IOReceived IO	Treatment Naive	-0.113527	0.275418	9.00135	-0.412199	0.689837	0.818825	ZFP36	Tumor
Pretreatment.IOReceived IO	Received IO	0.101753	0.249271	9.00077	0.408202	0.692665	0.821095	TNFRSF21	Tumor
Pretreatment.IOReceived IO	Received IO	0.0256643	0.0639838	9.20127	0.401107	0.697497	0.823768	FFAR4	Tumor
Pretreatment.IOReceived IO	Treatment Naive	-0.0395108	0.0981336	9.01834	-0.402623	0.696603	0.823768	MTRNR2L1	Tumor
Pretreatment.IOReceived IO	Treatment Naive	-0.0279181	0.0694843	9.01148	-0.401791	0.6972	0.823768	NRG1	Tumor
Pretreatment.IOReceived IO	Treatment Naive	-0.0526274	0.132939	9.01919	-0.395878	0.701397	0.827355	PECAM1	Tumor
Pretreatment.IOReceived IO	Received IO	0.0429518	0.109002	9.048	0.394046	0.702673	0.827842	COL15A1	Tumor
Pretreatment.IOReceived IO	Received IO	0.0203244	0.0519427	8.98655	0.391285	0.704702	0.828198	ATR	Tumor
Pretreatment.IOReceived IO	Treatment Naive	-0.0370107	0.0943843	9.06169	-0.392128	0.704027	0.828198	IGHG1	Tumor
Pretreatment.IOReceived IO	Received IO	0.102494	0.264268	9.0184	0.387841	0.707129	0.830033	EFNA1	Tumor
Pretreatment.IOReceived IO	Treatment Naive	-0.0143664	0.0376181	8.96013	-0.381902	0.711434	0.831017	BST1	Tumor
Pretreatment.IOReceived IO	Treatment Naive	-0.00989557	0.0259564	9.5484	-0.381238	0.711372	0.831017	CD209	Tumor
Pretreatment.IOReceived IO	Treatment Naive	-0.0252594	0.0661497	9.06359	-0.381851	0.71137	0.831017	ETS1	Tumor
Pretreatment.IOReceived IO	Treatment Naive	-0.118254	0.309433	9.00625	-0.382164	0.711201	0.831017	YBX3	Tumor
Pretreatment.IOReceived IO	Treatment Naive	-0.04902	0.131132	9.03698	-0.373822	0.717156	0.836682	TNFAIP6	Tumor
Pretreatment.IOReceived IO	Treatment Naive	-0.0826482	0.222864	9.0061	-0.370846	0.719325	0.838193	HLA-DRB1	Tumor
Pretreatment.IOReceived IO	Received IO	0.0529531	0.143709	9.00001	0.368476	0.721037	0.839168	CCL28	Tumor
Pretreatment.IOReceived IO	Treatment Naive	-0.00733062	0.0201294	9.45135	-0.364174	0.723743	0.839261	ACE	Tumor
Pretreatment.IOReceived IO	Treatment Naive	-0.0117447	0.0321619	9.38906	-0.365173	0.723073	0.839261	ACTG2	Tumor
Pretreatment.IOReceived IO	Treatment Naive	-0.0214799	0.0587101	8.93069	-0.365864	0.722983	0.839261	ITGA2	Tumor
Pretreatment.IOReceived IO	Received IO	0.0534996	0.151405	9.00597	0.353355	0.731953	0.843681	EPHA2	Tumor
Pretreatment.IOReceived IO	Received IO	0.0817452	0.23097	9.00398	0.353921	0.731544	0.843681	IL17RB	Tumor
Pretreatment.IOReceived IO	Treatment Naive	-0.0181138	0.050775	9.16363	-0.356746	0.729359	0.843681	SFN	Tumor
Pretreatment.IOReceived IO	Treatment Naive	-0.0319349	0.0900417	9.02876	-0.354668	0.730981	0.843681	SPRY4	Tumor
Pretreatment.IOReceived IO	Received IO	0.0180532	0.0504212	8.9495	0.358048	0.728607	0.843681	TGFBR1	Tumor
Pretreatment.IOReceived IO	Treatment Naive	-0.0270458	0.0770629	8.9944	-0.350958	0.7337	0.84468	XBP1	Tumor
Pretreatment.IOReceived IO	Treatment Naive	-0.0102875	0.0296335	8.68593	-0.347159	0.736735	0.847156	ADGRG5	Tumor
Pretreatment.IOReceived IO	Received IO	0.0236884	0.0699789	8.99178	0.338508	0.742751	0.853051	KRT1	Tumor
Pretreatment.IOReceived IO	Received IO	0.0785205	0.235328	8.9945	0.333664	0.74628	0.85608	HSPA1B	Tumor
Pretreatment.IOReceived IO	Received IO	0.031487	0.0948629	9.00922	0.331921	0.74754	0.856501	LMNA	Tumor
Pretreatment.IOReceived IO	Treatment Naive	-0.0264511	0.080414	8.97052	-0.328937	0.749753	0.856988	JUNB	Tumor
Pretreatment.IOReceived IO	Received IO	0.0280901	0.0851758	9.03117	0.329789	0.74908	0.856988	RB1	Tumor
Pretreatment.IOReceived IO	Received IO	0.0477773	0.14764	9.02435	0.323607	0.753609	0.860371	TLR3	Tumor
Pretreatment.IOReceived IO	Received IO	0.0214952	0.0667664	9.20355	0.321946	0.754686	0.860575	EPHB4	Tumor
Pretreatment.IOReceived IO	Treatment Naive	-0.0315019	0.0995174	9.00229	-0.316547	0.758805	0.864244	TM4SF1	Tumor
Pretreatment.IOReceived IO	Treatment Naive	-0.108571	0.350392	8.9959	-0.309856	0.763728	0.86882	CCND1	Tumor
Pretreatment.IOReceived IO	Treatment Naive	-0.0195705	0.0637458	9.02021	-0.307008	0.765806	0.870152	ADGRL4	Tumor
Pretreatment.IOReceived IO	Treatment Naive	-0.068404	0.22405	9.00323	-0.305306	0.767074	0.870561	HLA-B	Tumor
Pretreatment.IOReceived IO	Treatment Naive	-0.00779188	0.0257721	8.04037	-0.302338	0.770068	0.872925	IL22RA1	Tumor
Pretreatment.IOReceived IO	Treatment Naive	-0.0133929	0.0451	8.99823	-0.296959	0.773238	0.875485	ACVR1B	Tumor
Pretreatment.IOReceived IO	Received IO	0.0668003	0.226837	9.0097	0.294486	0.775059	0.876511	IGKC	Tumor
Pretreatment.IOReceived IO	Treatment Naive	-0.0207142	0.0721782	9.03071	-0.286986	0.780599	0.878071	CLCF1	Tumor
Pretreatment.IOReceived IO	Received IO	0.0223577	0.0785446	9.08063	0.28465	0.782297	0.878071	DMBT1	Tumor
Pretreatment.IOReceived IO	Treatment Naive	-0.065964	0.232299	9.02475	-0.283962	0.782847	0.878071	FLT1	Tumor
Pretreatment.IOReceived IO	Treatment Naive	-0.0231809	0.0814874	8.99986	-0.284472	0.782486	0.878071	GAS6	Tumor
Pretreatment.IOReceived IO	Treatment Naive	-0.0118889	0.0415661	8.99325	-0.286025	0.781338	0.878071	MAPK13	Tumor
Pretreatment.IOReceived IO	Treatment Naive	-0.0612978	0.214789	9.01876	-0.285386	0.781794	0.878071	RPL37	Tumor
Pretreatment.IOReceived IO	Received IO	0.0121543	0.0426569	9.12273	0.284931	0.78206	0.878071	SAT1	Tumor
Pretreatment.IOReceived IO	Treatment Naive	-0.0120133	0.0429155	9.37905	-0.279929	0.785608	0.880138	IL1B	Tumor
Pretreatment.IOReceived IO	Received IO	0.0392682	0.143345	9.00416	0.273942	0.79031	0.884373	CCL2	Tumor
Pretreatment.IOReceived IO	Treatment Naive	-0.0069757	0.02574	8.93014	-0.271006	0.792546	0.885139	GDF3	Tumor
Pretreatment.IOReceived IO	Treatment Naive	-0.0668551	0.247119	9.00496	-0.270538	0.792845	0.885139	INSR	Tumor
Pretreatment.IOReceived IO	Treatment Naive	-0.00426864	0.0158326	8.67254	-0.269611	0.793764	0.885139	NCR1	Tumor
Pretreatment.IOReceived IO	Treatment Naive	-0.185669	0.696872	9.00229	-0.266432	0.795909	0.8865	SERPINA1	Tumor
Pretreatment.IOReceived IO	Treatment Naive	-0.0170068	0.0649619	9.1084	-0.261796	0.799303	0.888217	ANGPT2	Tumor
Pretreatment.IOReceived IO	Received IO	0.0316345	0.120423	9.03561	0.262695	0.798677	0.888217	CXCR4	Tumor
Pretreatment.IOReceived IO	Received IO	0.107432	0.41627	9.0008	0.258082	0.802148	0.889318	MT2A	Tumor
Pretreatment.IOReceived IO	Received IO	0.0359399	0.138691	9.05193	0.259137	0.801327	0.889318	RAMP2	Tumor
Pretreatment.IOReceived IO	Treatment Naive	-0.0730804	0.28536	9.00155	-0.256099	0.803631	0.889933	HLA-A	Tumor
Pretreatment.IOReceived IO	Received IO	0.0134291	0.054744	9.18788	0.245307	0.81161	0.897733	FZD8	Tumor
Pretreatment.IOReceived IO	Received IO	0.0579773	0.250064	9.00395	0.231849	0.821838	0.897942	ACE2	Tumor
Pretreatment.IOReceived IO	Received IO	0.0148019	0.0620903	9.161	0.238394	0.816823	0.897942	ADGRF4	Tumor
Pretreatment.IOReceived IO	Received IO	0.00605956	0.0269386	9.5198	0.22494	0.826781	0.897942	CCR2	Tumor
Pretreatment.IOReceived IO	Received IO	0.0138122	0.0597252	8.98667	0.231262	0.822291	0.897942	CEACAM1	Tumor
Pretreatment.IOReceived IO	Received IO	0.040993	0.17915	9.02155	0.228819	0.824112	0.897942	EZR	Tumor
Pretreatment.IOReceived IO	Received IO	0.0335406	0.145051	8.99945	0.231233	0.822305	0.897942	GPNMB	Tumor
Pretreatment.IOReceived IO	Received IO	0.0104739	0.0450228	8.95526	0.232636	0.821274	0.897942	HSD3B2	Tumor
Pretreatment.IOReceived IO	Treatment Naive	-0.0133976	0.0588671	8.92994	-0.227591	0.82509	0.897942	IFIH1	Tumor
Pretreatment.IOReceived IO	Received IO	0.0364564	0.152503	9.02325	0.239053	0.816406	0.897942	IGFBP6	Tumor
Pretreatment.IOReceived IO	Treatment Naive	-0.0137397	0.0566413	9.00928	-0.242574	0.813767	0.897942	IL4R	Tumor
Pretreatment.IOReceived IO	Received IO	0.0592524	0.251224	9.00125	0.235854	0.818825	0.897942	KRT18	Tumor
Pretreatment.IOReceived IO	Received IO	0.00766796	0.0338793	9.08884	0.226332	0.825951	0.897942	LYN	Tumor
Pretreatment.IOReceived IO	Received IO	0.0144736	0.0624175	9.07787	0.231884	0.821771	0.897942	NOTCH2	Tumor
Pretreatment.IOReceived IO	Received IO	0.0103776	0.0448556	9.33772	0.231355	0.822029	0.897942	PROKR1	Tumor
Pretreatment.IOReceived IO	Received IO	0.0662001	0.280363	9.00464	0.236123	0.818621	0.897942	RPL22	Tumor
Pretreatment.IOReceived IO	Treatment Naive	-0.0361995	0.15767	9.00456	-0.229591	0.82354	0.897942	THBS1	Tumor
Pretreatment.IOReceived IO	Received IO	0.00918197	0.0411283	8.86699	0.223252	0.828398	0.89868	MMP8	Tumor
Pretreatment.IOReceived IO	Received IO	0.0144315	0.0654815	9.11342	0.220391	0.830425	0.899861	VHL	Tumor
Pretreatment.IOReceived IO	Treatment Naive	-0.00329458	0.0155667	9.61394	-0.211643	0.836805	0.905751	S100A8	Tumor
Pretreatment.IOReceived IO	Treatment Naive	-0.00986044	0.0470657	9.00689	-0.209504	0.838717	0.906798	TNFRSF10A	Tumor
Pretreatment.IOReceived IO	Treatment Naive	-0.0236699	0.114932	9.09774	-0.205947	0.841367	0.908638	NPR1	Tumor
Pretreatment.IOReceived IO	Received IO	0.0052506	0.025817	8.6632	0.203378	0.843536	0.909957	BMX	Tumor
Pretreatment.IOReceived IO	Received IO	0.0233075	0.117315	8.99473	0.198674	0.846936	0.912597	BMP2	Tumor
Pretreatment.IOReceived IO	Received IO	0.0183899	0.0935835	9.03736	0.196507	0.848561	0.913322	MX1	Tumor
Pretreatment.IOReceived IO	Treatment Naive	-0.0181241	0.0963502	9.07609	-0.188107	0.854931	0.917091	EMP3	Tumor
Pretreatment.IOReceived IO	Received IO	0.0144922	0.0766479	9.08231	0.189075	0.854192	0.917091	MXRA8	Tumor
Pretreatment.IOReceived IO	Treatment Naive	-0.0128221	0.0672969	8.99742	-0.190531	0.853123	0.917091	OAS1	Tumor
Pretreatment.IOReceived IO	Treatment Naive	-0.00994607	0.0537101	9.09664	-0.185181	0.85715	0.918444	IL15	Tumor
Pretreatment.IOReceived IO	Treatment Naive	-0.00978084	0.0555164	9.21492	-0.176179	0.863964	0.923681	COL4A5	Tumor
Pretreatment.IOReceived IO	Received IO	0.0180033	0.10184	9.05846	0.17678	0.863571	0.923681	CYP1B1	Tumor
Pretreatment.IOReceived IO	Treatment Naive	-0.0157977	0.10032	9.03251	-0.157473	0.878336	0.929718	AXL	Tumor
Pretreatment.IOReceived IO	Received IO	0.0663156	0.400276	8.99979	0.165674	0.872075	0.929718	B2M	Tumor
Pretreatment.IOReceived IO	Treatment Naive	-0.0109824	0.0683349	9.05498	-0.160714	0.875847	0.929718	CD58	Tumor
Pretreatment.IOReceived IO	Treatment Naive	-0.00988752	0.0599918	8.96246	-0.164814	0.872747	0.929718	ERBB2	Tumor
Pretreatment.IOReceived IO	Received IO	0.0143412	0.0888996	9.11153	0.161319	0.875363	0.929718	HBB	Tumor
Pretreatment.IOReceived IO	Received IO	0.0872687	0.548013	9.00026	0.159246	0.876992	0.929718	MT1X	Tumor
Pretreatment.IOReceived IO	Received IO	0.00588815	0.0372407	9.04497	0.158111	0.877843	0.929718	PHLDA2	Tumor
Pretreatment.IOReceived IO	Received IO	0.00742672	0.0443934	8.73915	0.167293	0.870946	0.929718	PLA2R1	Tumor
Pretreatment.IOReceived IO	Received IO	0.0087523	0.0545962	8.96486	0.16031	0.876191	0.929718	RBPJ	Tumor
Pretreatment.IOReceived IO	Received IO	0.0173434	0.112386	9.01978	0.15432	0.880755	0.931251	GADD45B	Tumor
Pretreatment.IOReceived IO	Received IO	0.0187859	0.125562	9.003	0.149615	0.884366	0.934039	SAA1	Tumor
Pretreatment.IOReceived IO	Treatment Naive	-0.00405862	0.0278983	8.34016	-0.145479	0.887788	0.936621	CCL8	Tumor
Pretreatment.IOReceived IO	Treatment Naive	-0.0265147	0.184887	9.00672	-0.14341	0.889124	0.937	TPM1	Tumor
Pretreatment.IOReceived IO	Received IO	0.00566937	0.0405015	8.97146	0.139979	0.891769	0.937726	CDKN3	Tumor
Pretreatment.IOReceived IO	Treatment Naive	-0.0233228	0.165743	9.00107	-0.140717	0.891192	0.937726	IL1R2	Tumor
Pretreatment.IOReceived IO	Treatment Naive	-0.0250766	0.192044	8.99262	-0.130577	0.898984	0.944278	JUN	Tumor
Pretreatment.IOReceived IO	Received IO	0.0176104	0.140409	9.00629	0.125422	0.902945	0.9474	NR3C1	Tumor
Pretreatment.IOReceived IO	Treatment Naive	-0.0397556	0.359973	9.00861	-0.110441	0.914481	0.957032	IGFBP3	Tumor
Pretreatment.IOReceived IO	Treatment Naive	-0.00583097	0.0527369	8.93731	-0.110567	0.914403	0.957032	ITGA9	Tumor
Pretreatment.IOReceived IO	Treatment Naive	-0.0104676	0.095514	9.07611	-0.109592	0.915118	0.957032	NOTCH3	Tumor
Pretreatment.IOReceived IO	Treatment Naive	-0.011202	0.104313	9.00223	-0.107388	0.916837	0.957106	CFLAR	Tumor
Pretreatment.IOReceived IO	Received IO	0.0102767	0.0961079	9.02543	0.106929	0.917185	0.957106	COL4A2	Tumor
Pretreatment.IOReceived IO	Received IO	0.0187153	0.18062	9.0393	0.103617	0.919736	0.958404	CXCL3	Tumor
Pretreatment.IOReceived IO	Treatment Naive	-0.0750551	0.730593	9.00351	-0.102732	0.920428	0.958404	HILPDA	Tumor
Pretreatment.IOReceived IO	Treatment Naive	-0.00818697	0.0814544	8.99984	-0.10051	0.922143	0.959149	CDH11	Tumor
Pretreatment.IOReceived IO	Treatment Naive	-0.00507024	0.052885	9.02189	-0.0958728	0.925717	0.961798	DDX58	Tumor
Pretreatment.IOReceived IO	Received IO	0.00764365	0.080785	8.98104	0.0946172	0.926696	0.961798	FCER1G	Tumor
Pretreatment.IOReceived IO	Received IO	0.0031208	0.0355358	9.19822	0.0878213	0.931901	0.964151	ACVR1	Tumor
Pretreatment.IOReceived IO	Received IO	0.00394777	0.0441071	8.95171	0.089504	0.930652	0.964151	EPHB6	Tumor
Pretreatment.IOReceived IO	Treatment Naive	-0.0113148	0.128907	8.991	-0.0877749	0.931979	0.964151	ITGAV	Tumor
Pretreatment.IOReceived IO	Treatment Naive	-0.0275424	0.320197	9.0051	-0.0860173	0.933335	0.964513	RPL34	Tumor
Pretreatment.IOReceived IO	Treatment Naive	-0.0039639	0.0500135	8.98753	-0.0792566	0.938565	0.968874	CD2	Tumor
Pretreatment.IOReceived IO	Received IO	0.0105321	0.135733	9.02943	0.0775941	0.939843	0.969147	CD40	Tumor
Pretreatment.IOReceived IO	Treatment Naive	-0.00477162	0.0625773	9.20294	-0.0762517	0.940851	0.969147	IL3RA	Tumor
Pretreatment.IOReceived IO	Treatment Naive	-0.0019532	0.0286066	9.05669	-0.0682778	0.947048	0.972348	ADGRD1	Tumor
Pretreatment.IOReceived IO	Received IO	0.00181307	0.0270692	9.3151	0.0669791	0.948014	0.972348	ADGRL1	Tumor
Pretreatment.IOReceived IO	Received IO	0.00212928	0.0300462	9.21824	0.070867	0.945017	0.972348	MMP3	Tumor
Pretreatment.IOReceived IO	Treatment Naive	-0.00934046	0.136677	9.03615	-0.0683397	0.947004	0.972348	SLC40A1	Tumor
Pretreatment.IOReceived IO	Treatment Naive	-0.0028008	0.0437037	8.80166	-0.0640861	0.950333	0.972647	PDGFB	Tumor
Pretreatment.IOReceived IO	Received IO	0.0166379	0.259738	8.99911	0.0640564	0.950326	0.972647	VCAN	Tumor
Pretreatment.IOReceived IO	Treatment Naive	-0.00512564	0.108415	8.9979	-0.0472778	0.963325	0.981358	AZGP1	Tumor
Pretreatment.IOReceived IO	Treatment Naive	-0.00597	0.131053	9.00905	-0.0455541	0.964659	0.981358	CCL15	Tumor
Pretreatment.IOReceived IO	Treatment Naive	-0.00579411	0.122791	8.99936	-0.0471869	0.963395	0.981358	CCL5	Tumor
Pretreatment.IOReceived IO	Treatment Naive	-0.00115049	0.0253952	9.28334	-0.0453035	0.964825	0.981358	CCL7	Tumor
Pretreatment.IOReceived IO	Treatment Naive	-0.0124249	0.279514	9.00359	-0.044452	0.965514	0.981358	HLA-DQA1	Tumor
Pretreatment.IOReceived IO	Treatment Naive	-0.0010175	0.0231872	8.53119	-0.0438821	0.966008	0.981358	IFNAR2	Tumor
Pretreatment.IOReceived IO	Received IO	0.00404705	0.0854772	9.01715	0.0473466	0.963269	0.981358	TAP1	Tumor
Pretreatment.IOReceived IO	Received IO	0.00264749	0.0789319	9.02909	0.0335415	0.973973	0.988099	ARHGDIB	Tumor
Pretreatment.IOReceived IO	Treatment Naive	-0.00303582	0.0931327	9.04504	-0.0325967	0.974704	0.988099	DDR1	Tumor
Pretreatment.IOReceived IO	Treatment Naive	-0.000834665	0.0305928	9.20251	-0.027283	0.978816	0.990915	ADGRA3	Tumor
Pretreatment.IOReceived IO	Treatment Naive	-0.00180281	0.0683929	8.94213	-0.0263596	0.979549	0.990915	ST6GAL1	Tumor
Pretreatment.IOReceived IO	Treatment Naive	-0.000814418	0.0340421	9.51957	-0.0239238	0.981407	0.991477	CCRL2	Tumor
Pretreatment.IOReceived IO	Received IO	0.00111639	0.0515842	9.00012	0.0216422	0.983206	0.991477	EPHA4	Tumor
Pretreatment.IOReceived IO	Received IO	0.00569082	0.247748	9.01188	0.0229702	0.982175	0.991477	IL6	Tumor
Pretreatment.IOReceived IO	Received IO	0.00113745	0.0602539	8.9599	0.0188776	0.985352	0.991556	COTL1	Tumor
Pretreatment.IOReceived IO	Received IO	0.0061689	0.307069	8.99453	0.0200896	0.98441	0.991556	VCAM1	Tumor
Pretreatment.IOReceived IO	Received IO	0.00220364	0.179175	9.05758	0.0122988	0.990454	0.994602	KDR	Tumor
Pretreatment.IOReceived IO	Received IO	0.00933897	0.757048	9.00069	0.012336	0.990427	0.994602	VEGFA	Tumor
Pretreatment.IOReceived IO	Received IO	0.00354571	0.403391	9.00325	0.00878976	0.993179	0.996295	POU5F1	Tumor
Pretreatment.IOReceived IO	Received IO	0.000296116	0.0488889	8.88222	0.00605691	0.995301	0.997381	OAS3	Tumor
Pretreatment.IOReceived IO	Received IO	0.00014187	0.0421442	8.95853	0.00336629	0.997388	0.998429	IL7R	Tumor
Pretreatment.IOReceived IO	Received IO	1.85935e-05	0.0303932	9.23144	0.000611765	0.999525	0.999525	CSK	Tumor
Pretreatment.IOReceived IO	Received IO	0.242382	0.045588	2301	5.3168	1.15802e-07	0.000111055	H2AZ1	CD8 T cell
Pretreatment.IOReceived IO	Treatment Naive	-0.133878	0.0264667	2301	-5.05836	4.56283e-07	0.000218788	INSR	CD8 T cell
Pretreatment.IOReceived IO	Treatment Naive	-0.192306	0.0446759	2301	-4.30448	1.7439e-05	0.00557466	WIF1	CD8 T cell
Pretreatment.IOReceived IO	Treatment Naive	-0.132402	0.0337153	2301	-3.92706	8.85191e-05	0.0212225	CLDN4	CD8 T cell
Pretreatment.IOReceived IO	Received IO	0.137772	0.0362873	2301	3.79669	0.000150431	0.0288527	RAC1	CD8 T cell
Pretreatment.IOReceived IO	Treatment Naive	-0.147595	0.0395619	2301	-3.73075	0.000195534	0.0312529	CX3CL1	CD8 T cell
Pretreatment.IOReceived IO	Treatment Naive	-0.151764	0.0421835	2301	-3.59772	0.000327786	0.0314889	CSF2RB	CD8 T cell
Pretreatment.IOReceived IO	Treatment Naive	-0.119318	0.0332288	2301	-3.5908	0.000336565	0.0314889	EFNA1	CD8 T cell
Pretreatment.IOReceived IO	Received IO	0.112806	0.0315557	2301	3.57481	0.000357704	0.0314889	LGALS3BP	CD8 T cell
Pretreatment.IOReceived IO	Treatment Naive	-0.17716	0.0495934	2301	-3.57226	0.000361187	0.0314889	RXRB	CD8 T cell
Pretreatment.IOReceived IO	Received IO	0.30114	0.0841207	2301	3.57986	0.000350892	0.0314889	STAT4	CD8 T cell
Pretreatment.IOReceived IO	Treatment Naive	-0.125826	0.0355875	2301	-3.53569	0.000414747	0.0331452	ETV5	CD8 T cell
Pretreatment.IOReceived IO	Received IO	0.336556	0.0584756	7.33179	5.7555	0.000587233	0.0433197	CALM1	CD8 T cell
Pretreatment.IOReceived IO	Treatment Naive	-0.53792	0.0883978	6.48458	-6.08522	0.000668594	0.0440472	AZU1	CD8 T cell
Pretreatment.IOReceived IO	Treatment Naive	-0.131319	0.038701	2301	-3.39316	0.000702601	0.0440472	FZD1	CD8 T cell
Pretreatment.IOReceived IO	Treatment Naive	-0.193357	0.0571931	2301	-3.38078	0.000734885	0.0440472	TGFBR2	CD8 T cell
Pretreatment.IOReceived IO	Treatment Naive	-0.113517	0.0338369	2301	-3.35484	0.000806984	0.0455234	ITGB4	CD8 T cell
Pretreatment.IOReceived IO	Received IO	0.258484	0.0787218	2301	3.28352	0.00104056	0.055439	CD48	CD8 T cell
Pretreatment.IOReceived IO	Treatment Naive	-0.15813	0.0494186	2301	-3.19981	0.00139391	0.0560971	CALB1	CD8 T cell
Pretreatment.IOReceived IO	Treatment Naive	-0.111793	0.0343319	2301	-3.25625	0.00114534	0.0560971	CDH5	CD8 T cell
Pretreatment.IOReceived IO	Treatment Naive	-0.141628	0.04429	2301	-3.19774	0.00140389	0.0560971	EPOR	CD8 T cell
Pretreatment.IOReceived IO	Treatment Naive	-0.174534	0.0543182	2301	-3.21317	0.00133092	0.0560971	MAPK13	CD8 T cell
Pretreatment.IOReceived IO	Treatment Naive	-0.144802	0.044587	2301	-3.24762	0.0011805	0.0560971	NRXN3	CD8 T cell
Pretreatment.IOReceived IO	Treatment Naive	-0.143585	0.0444306	2301	-3.23167	0.00124806	0.0560971	SMO	CD8 T cell
Pretreatment.IOReceived IO	Received IO	0.16158	0.0509066	2301	3.17405	0.00152311	0.057859	CD44	CD8 T cell
Pretreatment.IOReceived IO	Treatment Naive	-0.142568	0.0450386	2301	-3.16546	0.00156865	0.057859	IL1RAP	CD8 T cell
Pretreatment.IOReceived IO	Treatment Naive	-0.111714	0.0357191	2301	-3.12757	0.00178462	0.0633871	ADGRG6	CD8 T cell
Pretreatment.IOReceived IO	Treatment Naive	-0.106917	0.0345521	2301	-3.09436	0.00199612	0.0683672	LTF	CD8 T cell
Pretreatment.IOReceived IO	Treatment Naive	-0.134953	0.0448076	2301	-3.01184	0.00262497	0.0839115	AZGP1	CD8 T cell
Pretreatment.IOReceived IO	Treatment Naive	-0.172019	0.0570299	2301	-3.01629	0.00258685	0.0839115	TNF	CD8 T cell
Pretreatment.IOReceived IO	Treatment Naive	-0.134684	0.0452729	2301	-2.97493	0.00296107	0.091602	WNT5B	CD8 T cell
Pretreatment.IOReceived IO	Received IO	0.560156	0.111667	5.45487	5.0163	0.00316942	0.0949836	COTL1	CD8 T cell
Pretreatment.IOReceived IO	Treatment Naive	-0.101233	0.0346605	2301	-2.9207	0.00352647	0.0974158	ADGRA2	CD8 T cell
Pretreatment.IOReceived IO	Treatment Naive	-0.119127	0.0412029	2301	-2.89124	0.00387326	0.0974158	ADGRF4	CD8 T cell
Pretreatment.IOReceived IO	Treatment Naive	-0.110329	0.0380412	2301	-2.90025	0.00376401	0.0974158	EPHB2	CD8 T cell
Pretreatment.IOReceived IO	Treatment Naive	-0.164037	0.0568761	2301	-2.88411	0.00396164	0.0974158	HBB	CD8 T cell
Pretreatment.IOReceived IO	Treatment Naive	-0.120764	0.0416249	2301	-2.90124	0.00375221	0.0974158	IGHD	CD8 T cell
Pretreatment.IOReceived IO	Treatment Naive	-0.277681	0.0594864	5.79373	-4.66798	0.00376589	0.0974158	KRT14	CD8 T cell
Pretreatment.IOReceived IO	Treatment Naive	-0.147964	0.0504192	2301	-2.93468	0.00337202	0.0974158	PSCA	CD8 T cell
Pretreatment.IOReceived IO	Treatment Naive	-0.129804	0.0451715	2301	-2.87358	0.0040957	0.0981943	AR	CD8 T cell
Pretreatment.IOReceived IO	Treatment Naive	-0.134795	0.0476389	2301	-2.82952	0.00470223	0.0999773	APOA1	CD8 T cell
Pretreatment.IOReceived IO	Treatment Naive	-0.132846	0.0357732	9.09744	-3.71356	0.00472896	0.0999773	CCL21	CD8 T cell
Pretreatment.IOReceived IO	Treatment Naive	-0.141458	0.049967	2301	-2.83102	0.00468029	0.0999773	INS	CD8 T cell
Pretreatment.IOReceived IO	Treatment Naive	-0.113288	0.0398053	2301	-2.84606	0.00446563	0.0999773	P2RY12	CD8 T cell
Pretreatment.IOReceived IO	Treatment Naive	-0.114249	0.0404679	2301	-2.8232	0.00479557	0.0999773	TIE1	CD8 T cell
Pretreatment.IOReceived IO	Treatment Naive	-0.137901	0.0485675	2301	-2.83937	0.00456003	0.0999773	TSLP	CD8 T cell
Pretreatment.IOReceived IO	Treatment Naive	-0.104091	0.0374019	2301	-2.78304	0.00542916	0.110778	RARA	CD8 T cell
Pretreatment.IOReceived IO	Treatment Naive	-0.0965482	0.0359766	2301	-2.68364	0.00733476	0.143552	AHR	CD8 T cell
Pretreatment.IOReceived IO	Treatment Naive	-0.121421	0.0452089	2301	-2.68578	0.00728799	0.143552	FGF18	CD8 T cell
Pretreatment.IOReceived IO	Treatment Naive	-0.096442	0.0362304	2301	-2.66191	0.00782397	0.150064	COL27A1	CD8 T cell
Pretreatment.IOReceived IO	Treatment Naive	-0.142006	0.0538941	2301	-2.63491	0.00847234	0.159313	LAMP3	CD8 T cell
Pretreatment.IOReceived IO	Treatment Naive	-0.792278	0.227391	7.72721	-3.48421	0.0087302	0.161005	MZT2A	CD8 T cell
Pretreatment.IOReceived IO	Received IO	0.109625	0.0420156	2301	2.60916	0.00913539	0.162238	SEC23A	CD8 T cell
Pretreatment.IOReceived IO	Treatment Naive	-0.114242	0.0437436	2301	-2.61164	0.0090695	0.162238	TNFRSF10D	CD8 T cell
Pretreatment.IOReceived IO	Treatment Naive	-0.10719	0.0413373	2301	-2.59306	0.00957275	0.166914	EPHB3	CD8 T cell
Pretreatment.IOReceived IO	Treatment Naive	-0.11872	0.0464399	2301	-2.55643	0.0106389	0.177268	ADIPOQ	CD8 T cell
Pretreatment.IOReceived IO	Treatment Naive	-0.116973	0.0459754	2301	-2.54425	0.0110161	0.177268	ATG12	CD8 T cell
Pretreatment.IOReceived IO	Treatment Naive	-0.142998	0.0448556	8.97493	-3.18796	0.0110817	0.177268	BMP2	CD8 T cell
Pretreatment.IOReceived IO	Treatment Naive	-0.101419	0.0401701	2301	-2.52473	0.0116453	0.177268	CXCL3	CD8 T cell
Pretreatment.IOReceived IO	Treatment Naive	-0.134606	0.0531655	2301	-2.53182	0.0114131	0.177268	FFAR3	CD8 T cell
Pretreatment.IOReceived IO	Treatment Naive	-0.134408	0.0529006	2301	-2.54077	0.0111259	0.177268	IL17D	CD8 T cell
Pretreatment.IOReceived IO	Treatment Naive	-0.0891632	0.0352465	2301	-2.5297	0.0114823	0.177268	NPR1	CD8 T cell
Pretreatment.IOReceived IO	Treatment Naive	-0.115221	0.0453827	2301	-2.53887	0.0111864	0.177268	UPK3A	CD8 T cell
Pretreatment.IOReceived IO	Treatment Naive	-0.117073	0.0471506	2301	-2.48296	0.0131002	0.196298	CHGA	CD8 T cell
Pretreatment.IOReceived IO	Treatment Naive	-0.569581	0.174841	7.15263	-3.2577	0.013496	0.199119	COL9A2	CD8 T cell
Pretreatment.IOReceived IO	Treatment Naive	-0.10952	0.0444041	2301	-2.46645	0.0137184	0.199333	VSIR	CD8 T cell
Pretreatment.IOReceived IO	Treatment Naive	-0.0918219	0.0375325	2301	-2.44647	0.0145008	0.206092	BEST1	CD8 T cell
Pretreatment.IOReceived IO	Treatment Naive	-0.0882284	0.0361972	2301	-2.43744	0.0148671	0.206092	GC	CD8 T cell
Pretreatment.IOReceived IO	Treatment Naive	-0.169001	0.0504735	6.01722	-3.34832	0.015385	0.206092	KLF2	CD8 T cell
Pretreatment.IOReceived IO	Received IO	0.308594	0.0787465	4.3415	3.91883	0.014745	0.206092	SOD2	CD8 T cell
Pretreatment.IOReceived IO	Treatment Naive	-0.0953157	0.0393392	2301	-2.42292	0.015473	0.206092	TLR5	CD8 T cell
Pretreatment.IOReceived IO	Treatment Naive	-0.0770849	0.031704	2301	-2.43139	0.0151168	0.206092	TNFRSF10B	CD8 T cell
Pretreatment.IOReceived IO	Treatment Naive	-0.102375	0.0425682	2301	-2.40495	0.0162531	0.210631	ADGRA3	CD8 T cell
Pretreatment.IOReceived IO	Treatment Naive	-0.445883	0.14378	7.38351	-3.10116	0.0161706	0.210631	NPPC	CD8 T cell
Pretreatment.IOReceived IO	Treatment Naive	-0.101314	0.0422786	2301	-2.39634	0.016639	0.212757	GDF15	CD8 T cell
Pretreatment.IOReceived IO	Treatment Naive	-0.106922	0.0448153	2301	-2.38583	0.0171211	0.216041	SCGB3A1	CD8 T cell
Pretreatment.IOReceived IO	Treatment Naive	-0.09688	0.040774	2301	-2.37602	0.0175818	0.216167	IL18	CD8 T cell
Pretreatment.IOReceived IO	Received IO	0.392212	0.116877	5.48721	3.35577	0.0175304	0.216167	RBPJ	CD8 T cell
Pretreatment.IOReceived IO	Treatment Naive	-0.106705	0.0449988	2301	-2.37129	0.0178082	0.216177	CASR	CD8 T cell
Pretreatment.IOReceived IO	Treatment Naive	-0.0748388	0.0317329	2301	-2.3584	0.0184373	0.221017	CDH11	CD8 T cell
Pretreatment.IOReceived IO	Treatment Naive	-0.114199	0.0498216	2301	-2.29215	0.0219869	0.235239	BMP7	CD8 T cell
Pretreatment.IOReceived IO	Treatment Naive	-0.156854	0.0562064	8.56924	-2.79068	0.0220257	0.235239	CCL15	CD8 T cell
Pretreatment.IOReceived IO	Treatment Naive	-0.109181	0.0473294	2301	-2.30684	0.0211524	0.235239	CXCL17	CD8 T cell
Pretreatment.IOReceived IO	Treatment Naive	-0.117535	0.0511055	2301	-2.29986	0.0215455	0.235239	DHRS2	CD8 T cell
Pretreatment.IOReceived IO	Treatment Naive	-0.0882877	0.0386107	2301	-2.28661	0.022309	0.235239	FABP4	CD8 T cell
Pretreatment.IOReceived IO	Treatment Naive	-0.0985248	0.0426501	2301	-2.31007	0.0209723	0.235239	IL36G	CD8 T cell
Pretreatment.IOReceived IO	Treatment Naive	-0.105188	0.0457823	2301	-2.29757	0.0216755	0.235239	MSMB	CD8 T cell
Pretreatment.IOReceived IO	Treatment Naive	-0.0738365	0.0317357	2301	-2.32661	0.0200727	0.235239	NOTCH3	CD8 T cell
Pretreatment.IOReceived IO	Treatment Naive	-0.0961676	0.0420609	2301	-2.28639	0.022322	0.235239	PTGDR2	CD8 T cell
Pretreatment.IOReceived IO	Treatment Naive	-0.177707	0.0604577	6.90918	-2.93936	0.022058	0.235239	SLC40A1	CD8 T cell
Pretreatment.IOReceived IO	Treatment Naive	-0.0819426	0.0353306	2301	-2.31931	0.0204656	0.235239	TACSTD2	CD8 T cell
Pretreatment.IOReceived IO	Treatment Naive	-0.474475	0.176505	10.0722	-2.68816	0.0226379	0.235975	TYK2	CD8 T cell
Pretreatment.IOReceived IO	Treatment Naive	-0.0807684	0.0355312	2301	-2.27317	0.0231077	0.238283	PTGDS	CD8 T cell
Pretreatment.IOReceived IO	Treatment Naive	-0.397915	0.146112	8.69743	-2.72336	0.0242027	0.246919	MALAT1	CD8 T cell
Pretreatment.IOReceived IO	Received IO	0.214202	0.0416549	2.38245	5.14229	0.0245058	0.24738	EIF5A	CD8 T cell
Pretreatment.IOReceived IO	Treatment Naive	-0.0957005	0.0428603	2301	-2.23284	0.0256551	0.248517	NR1H2	CD8 T cell
Pretreatment.IOReceived IO	Treatment Naive	-0.0903688	0.0403414	2301	-2.2401	0.0251794	0.248517	TEK	CD8 T cell
Pretreatment.IOReceived IO	Treatment Naive	-0.090858	0.0406902	2301	-2.23292	0.0256499	0.248517	TNFAIP6	CD8 T cell
Pretreatment.IOReceived IO	Treatment Naive	-0.0883827	0.0395511	2301	-2.23465	0.0255363	0.248517	TNFSF13B	CD8 T cell
Pretreatment.IOReceived IO	Received IO	0.420333	0.118474	3.75243	3.54788	0.0265037	0.250367	FYN	CD8 T cell
Pretreatment.IOReceived IO	Treatment Naive	-0.0946219	0.0426545	2301	-2.21834	0.0266292	0.250367	MMP19	CD8 T cell
Pretreatment.IOReceived IO	Treatment Naive	-0.112296	0.0505895	2301	-2.21974	0.0265334	0.250367	RSPO1	CD8 T cell
Pretreatment.IOReceived IO	Treatment Naive	-0.11537	0.0395953	5.89957	-2.91373	0.0273787	0.252463	CSF2RA	CD8 T cell
Pretreatment.IOReceived IO	Treatment Naive	-0.100964	0.0456942	2301	-2.20955	0.0272344	0.252463	CTSG	CD8 T cell
Pretreatment.IOReceived IO	Treatment Naive	-0.0962202	0.04443	2301	-2.16566	0.0304399	0.254793	ADGRV1	CD8 T cell
Pretreatment.IOReceived IO	Treatment Naive	-0.100636	0.0472624	2301	-2.12931	0.0333343	0.254793	ADM2	CD8 T cell
Pretreatment.IOReceived IO	Treatment Naive	-0.141446	0.0527072	6.39745	-2.68362	0.0341685	0.254793	ALCAM	CD8 T cell
Pretreatment.IOReceived IO	Treatment Naive	-0.128068	0.0470845	6.90448	-2.71996	0.0301645	0.254793	AQP3	CD8 T cell
Pretreatment.IOReceived IO	Received IO	0.0972489	0.0450984	2301	2.15637	0.031158	0.254793	BECN1	CD8 T cell
Pretreatment.IOReceived IO	Received IO	1.56264	0.572708	7.30412	2.72851	0.0282228	0.254793	CCL5	CD8 T cell
Pretreatment.IOReceived IO	Treatment Naive	-0.0810598	0.037941	2301	-2.13647	0.0327463	0.254793	CFD	CD8 T cell
Pretreatment.IOReceived IO	Treatment Naive	-0.111245	0.0436289	7.98794	-2.54979	0.0342268	0.254793	CLEC4D	CD8 T cell
Pretreatment.IOReceived IO	Treatment Naive	-0.141655	0.0527064	6.55404	-2.68762	0.0332006	0.254793	CLEC4E	CD8 T cell
Pretreatment.IOReceived IO	Treatment Naive	-0.109945	0.0514109	2301	-2.13856	0.0325763	0.254793	CPB1	CD8 T cell
Pretreatment.IOReceived IO	Treatment Naive	-0.09906	0.0468457	2301	-2.1146	0.0345711	0.254793	CSHL1	CD8 T cell
Pretreatment.IOReceived IO	Treatment Naive	-0.0969511	0.0448177	2301	-2.16323	0.030626	0.254793	DDC	CD8 T cell
Pretreatment.IOReceived IO	Treatment Naive	-0.132	0.0516798	8.21248	-2.55419	0.0332545	0.254793	DMBT1	CD8 T cell
Pretreatment.IOReceived IO	Treatment Naive	-0.0839912	0.039288	2301	-2.13783	0.0326355	0.254793	EFNB1	CD8 T cell
Pretreatment.IOReceived IO	Treatment Naive	-0.10726	0.0372163	5.58691	-2.88207	0.0303477	0.254793	ESAM	CD8 T cell
Pretreatment.IOReceived IO	Treatment Naive	-0.13953	0.0526894	7.49538	-2.64815	0.031064	0.254793	HDAC5	CD8 T cell
Pretreatment.IOReceived IO	Received IO	0.217982	0.0690275	4.37624	3.15791	0.0302382	0.254793	ITGA1	CD8 T cell
Pretreatment.IOReceived IO	Treatment Naive	-0.102176	0.0482445	2301	-2.11788	0.0342919	0.254793	MMP10	CD8 T cell
Pretreatment.IOReceived IO	Treatment Naive	-0.118415	0.0437028	7.00518	-2.70956	0.0301968	0.254793	MMP7	CD8 T cell
Pretreatment.IOReceived IO	Treatment Naive	-0.0949498	0.0448766	2301	-2.1158	0.0344691	0.254793	NRIP3	CD8 T cell
Pretreatment.IOReceived IO	Treatment Naive	-0.0828193	0.0391813	2301	-2.11375	0.0346442	0.254793	RXRA	CD8 T cell
[truncated: 25,768 more rows]

## Sheet: Table S8
Table S8: Differential gene expression in stromal FOVs, between pre- and post-IO primary samples.
[truncated: 29,730 more rows]

[truncated: 9 more sheets: Table S9, Table S10, Table S11, Table S12, Table S13, Table S14, Table S15, Table 1S6, Table S17]
